# Supplementary material for: The interplay between host-specificity and habitat-filtering influences sea cucumber microbiota across an environmental gradient of pollution
Source: Environ Microbiome. 2024 Oct 13;19:74. doi: 10.1186/s40793-024-00620-2 (PMC11479550; doi:10.1186/s40793-024-00620-2)
Supplement: Supplementary file 1 — Supplementary material 1. [file 40793_2024_620_MOESM1_ESM.xlsx]

## Sheet: Tables description
Supplementary tables descriptions
Table S1. Averaged environmental parameters of the three sites in 2010-2020.
Table S2. Absolute abundace and relativel contribution in percentage of phyla in overall microbiome, environmental samples, host samples and each source (seawater, sediment, skin and midgut) respectively.
Table S3. ANCOMBC test statistics for significanly differential phyla by site.
Table S4. Test statistics of ANCOM-BC analysis for differential abundance of the top 10 most abundant families in the dataset between sources by site. Bolded adjusted p-values indicate statistical significance (p<0.05).
Table S5. Test statistics of ANCOM-BC analysis for differential abundance of the top 10 most abundant families in the dataset between sites by source. Bolded adjusted p-values indicate statistical significance (p<0.05).
Table S6. Alpha diversity metrices.
Table S7. A list of core taxa, occurrence of them in each source and their taxonomic classification at the ASV level.
Table S8. A list of indicator species and their taxonomic classification.
Table S9. A list of differentially abundant taxa and their taxonomic classification.
Table S10. A list of differentially abundant pathways.
Table S11. PERMANOVA test statistics of functional pathway.

## Sheet: Table S1
Table S1. Averaged environmental parameters of the three sites in 2010-2020.
Name	Site	Total Nitrogen (mg/L)	Total Kjeldahl Nitrogen (mg/L)	Total Phosphorus (mg/L)	Nitrite Nitrogen (mg/L)	Nitrate Nitrogen (mg/L)	Ammonia Nitrogen (mg/L)	Chlorophyll-a (μg/L)	5-day Biochemical Oxygen Demand (mg/L)
Starfish Bay	SFB	0.376183	0.34687	0.0344275	0.00440458	0.0250611	0.0431985	6.8542	1.84275
Lai Chi Chong	LCC	0.320534	0.308702	0.030458	0.00338931	0.00947328	0.0292824	4.82595	1.44046
Tung Ping Chau	TPC	0.294809	0.264504	0.0274809	0.0059313	0.0242137	0.027626	2.81527	0.870992

## Sheet: Table S2
Table S2. Absolute abundace and relativel contribution in percentage of phyla in overall microbiome, environmental samples, host samples and each source (seawater, sediment, skin and midgut) respectively.
Phylum	all.samples.abs.abund	all.samples.rel.abund.in.perc	env.samples.abs.abund	env.samples.rel.abund.in.perc	host.samples.abs.abund	host.samples.rel.abund.in.perc	water.samples.abs.abund	water.samples.rel.abund.in.perc	sedi.samples.abs.abund	sedi.samples.rel.abund.in.perc	skin.samples.abs.abund	skin.samples.rel.abund.in.perc	gut.samples.abs.abund	gut.samples.rel.abund.in.perc
Acidobacteriota	1917	0.113092	1307	0.244842	610	0.0525287	59	0.0165656	1248	0.702489	324	0.0460103	286	0.0625711
Actinobacteriota	213174	12.576	147197	27.5746	65977	5.68145	83904	23.558	63293	35.6271	27821	3.95078	38156	8.34777
Alphaproteobacteria	960498	56.6638	260493	48.7985	700005	60.2793	202102	56.7449	58391	32.8678	482307	68.491	217698	47.628
Armatimonadota	16	0.000943907	0	0	16	0.0013778	0	0	0	0	7	0.00099405	9	0.00196902
Bacteria	436	0.0257215	240	0.0449596	196	0.0168781	65	0.0182503	175	0.0985061	53	0.00752638	143	0.0312856
Bacteroidota	315616	18.6195	59863	11.2142	255753	22.0236	40583	11.3946	19280	10.8526	150493	21.3711	105260	23.0288
Bdellovibrionota	3074	0.181348	1368	0.25627	1706	0.146908	188	0.0527854	1180	0.664212	1069	0.151806	637	0.139363
Campilobacterota	14173	0.836124	6335	1.18675	7838	0.674951	506	0.142071	5829	3.2811	3817	0.542041	4021	0.879715
Chloroflexi	16629	0.981014	8138	1.5245	8491	0.731182	1014	0.284704	7124	4.01004	2842	0.403584	5649	1.23589
CK-2C2-2	314	0.0185242	314	0.0588221	0	0	15	0.0042116	299	0.168305	0	0	0	0
Cyanobacteria	25644	1.51285	251	0.0470202	25393	2.18666	79	0.0221811	172	0.0968174	6765	0.960678	18628	4.07544
Dadabacteria	183	0.0107959	165	0.0309097	18	0.00155003	139	0.0390275	26	0.0146352	8	0.00113606	10	0.0021878
Deferrisomatota	325	0.0191731	307	0.0575108	18	0.00155003	11	0.00308851	296	0.166616	0	0	18	0.00393804
Deinococcota	51	0.0030087	36	0.00674394	15	0.00129169	0	0	36	0.0202641	12	0.00170409	3	0.00065634
Dependentiae	44	0.00259574	0	0	44	0.00378896	0	0	0	0	0	0	44	0.00962632
Desulfobacterota	1628	0.0960425	1074	0.201194	554	0.0477064	37	0.0103886	1037	0.583719	216	0.0306735	338	0.0739477
Elusimicrobiota	151	0.00890812	106	0.0198571	45	0.00387507	12	0.00336928	94	0.0529118	10	0.00142007	35	0.0076573
Entotheonellaeota	214	0.0126248	46	0.00861725	168	0.0144669	0	0	46	0.025893	31	0.00440222	137	0.0299729
Fibrobacterota	133	0.00784622	105	0.0196698	28	0.00241115	21	0.00589624	84	0.0472829	0	0	28	0.00612584
Firmicutes	63621	3.75327	19846	3.71778	43775	3.76958	17497	4.91269	2349	1.32223	7831	1.11206	35944	7.86383
Fusobacteriota	5316	0.313613	107	0.0200445	5209	0.448561	0	0	107	0.0602294	2695	0.382709	2514	0.550013
Gammaproteobacteria	51026	3.01024	15469	2.89783	35557	3.06191	4758	1.33592	10711	6.02914	13140	1.86597	22417	4.90439
Gemmatimonadota	671	0.0395851	421	0.0788666	250	0.0215282	6	0.00168464	415	0.2336	84	0.0119286	166	0.0363175
Latescibacterota	36	0.00212379	36	0.00674394	0	0	5	0.00140387	31	0.0174496	0	0	0	0
LCP-89	127	0.00749226	125	0.0234164	2	0.000172225	0	0	125	0.0703615	2	0.000284014	0	0
Magnetococcia	29	0.00171083	25	0.00468329	4	0.00034445	0	0	25	0.0140723	4	0.000568029	0	0
Margulisbacteria	127	0.00749226	113	0.0211685	14	0.00120558	105	0.0294812	8	0.00450314	2	0.000284014	12	0.00262536
Marinimicrobia (SAR406 clade)	254	0.0149845	252	0.0472075	2	0.000172225	248	0.0696318	4	0.00225157	2	0.000284014	0	0
MBNT15	31	0.00182882	31	0.00580728	0	0	0	0	31	0.0174496	0	0	0	0
Myxococcota	1519	0.0896121	1077	0.201756	442	0.0380618	39	0.0109502	1038	0.584282	187	0.0265553	255	0.0557889
NB1-j	10	0.000589942	8	0.00149865	2	0.000172225	0	0	8	0.00450314	0	0	2	0.00043756
Nitrospinota	10	0.000589942	10	0.00187331	0	0	0	0	10	0.00562892	0	0	0	0
Nitrospirota	3214	0.189607	2701	0.505982	513	0.0441758	131	0.0367813	2570	1.44663	216	0.0306735	297	0.0649777
Patescibacteria	5264	0.310545	192	0.0359677	5072	0.436763	30	0.0084232	162	0.0911885	2005	0.284724	3067	0.670999
Planctomycetota	508	0.029969	160	0.029973	348	0.0299672	2	0.000561547	158	0.0889369	157	0.0222951	191	0.041787
Proteobacteria	14	0.000825918	9	0.00168598	5	0.000430563	5	0.00140387	4	0.00225157	5	0.000710036	0	0
SAR324 clade(Marine group B)	7172	0.423106	4985	0.933848	2187	0.188328	4175	1.17223	810	0.455942	1503	0.213437	684	0.149646
Spirochaetota	85	0.0050145	55	0.0103032	30	0.00258338	7	0.00196541	48	0.0270188	15	0.00213011	15	0.0032817
Sumerlaeota	33	0.00194681	33	0.00618194	0	0	2	0.000561547	31	0.0174496	0	0	0	0
Sva0485	191	0.0112679	186	0.0348437	5	0.000430563	9	0.00252696	177	0.0996319	2	0.000284014	3	0.00065634
Synergistota	163	0.00961605	0	0	163	0.0140364	0	0	0	0	61	0.00866243	102	0.0223156
uncultured	5	0.000294971	0	0	5	0.000430563	0	0	0	0	5	0.000710036	0	0
Verrucomicrobiota	1170	0.0690232	500	0.0936658	670	0.0576955	393	0.110344	107	0.0602294	400	0.0568029	270	0.0590706
WOR-1	6	0.000353965	2	0.000374663	4	0.00034445	2	0.000561547	0	0	4	0.000568029	0	0
WPS-2	155	0.00914409	24	0.00449596	131	0.0112808	4	0.00112309	20	0.0112578	90	0.0127806	41	0.00896998
WS2	65	0.00383462	60	0.0112399	5	0.000430563	4	0.00112309	56	0.0315219	5	0.000710036	0	0
Zixibacteria	41	0.00241876	41	0.00768059	0	0	2	0.000561547	39	0.0219528	0	0	0	0

## Sheet: Table S3
Table S3. ANCOMBC test statistics for significanly differential phyla by site.
Phylum	W	p_val	q_val	diff_abn	type
Actinobacteriota	16.6421	0.000486686	0.0165473	TRUE	sediment
Chloroflexi	37.1849	1.68434e-08	6.90581e-07	TRUE	sediment
Dadabacteria	15.0477	0.00108012	0.0356441	TRUE	sediment
Deferrisomatota	15.004	0.00110398	0.0356441	TRUE	sediment
Desulfobacterota	21.4487	4.40044e-05	0.00158416	TRUE	sediment
Fusobacteriota	90.4267	4.62516e-20	1.94257e-18	TRUE	sediment
Gammaproteobacteria	21.6469	3.98536e-05	0.00147458	TRUE	sediment
Gemmatimonadota	17.5608	0.000307428	0.01076	TRUE	sediment
LCP-89	30.7519	4.20093e-07	1.68037e-05	TRUE	sediment
NB1-j	24.5163	9.49241e-06	0.000370204	TRUE	sediment
Patescibacteria	22.7328	2.31566e-05	0.000879952	TRUE	sediment
Actinobacteriota	22.2376	2.96617e-05	0.000563572	TRUE	seawater
Alphaproteobacteria	20.3133	7.76348e-05	0.00139743	TRUE	seawater
Bacteroidota	55.4666	1.80554e-12	4.87496e-11	TRUE	seawater
Bdellovibrionota	135.491	7.57611e-30	2.42435e-28	TRUE	seawater
Campilobacterota	32.5297	1.72704e-07	3.62679e-06	TRUE	seawater
Dadabacteria	155.956	2.72635e-34	8.99695e-33	TRUE	seawater
Deferrisomatota	37.6959	1.30459e-08	3.00055e-07	TRUE	seawater
Desulfobacterota	80.3555	7.11289e-18	2.13387e-16	TRUE	seawater
Elusimicrobiota	76.3555	5.25581e-17	1.52419e-15	TRUE	seawater
Firmicutes	482.573	3.24764e-105	1.13667e-103	TRUE	seawater
Margulisbacteria	47.1591	1.14966e-10	2.98912e-09	TRUE	seawater
Marinimicrobia (SAR406 clade)	482.548	3.28907e-105	1.13667e-103	TRUE	seawater
Patescibacteria	63.1004	3.97151e-14	1.11202e-12	TRUE	seawater
Planctomycetota	38.2218	1.00296e-08	2.50739e-07	TRUE	seawater
Proteobacteria	87.0022	2.56293e-19	7.94509e-18	TRUE	seawater
Verrucomicrobiota	22.5618	2.52231e-05	0.000504462	TRUE	seawater
WOR-1	38.2218	1.00296e-08	2.50739e-07	TRUE	seawater
WPS-2	37.3402	1.55847e-08	3.42864e-07	TRUE	seawater
Acidobacteriota	9.70743	0.0155987	0.374369	FALSE	sediment
Alphaproteobacteria	13.6075	0.00221916	0.0643557	FALSE	sediment
Bacteria	0.439428	0.394503	1	FALSE	sediment
Bacteroidota	3.50766	0.346219	1	FALSE	sediment
Bdellovibrionota	1.15196	0.875692	1	FALSE	sediment
Campilobacterota	14.1767	0.00166959	0.0517572	FALSE	sediment
CK-2C2-2	3.96507	0.275439	1	FALSE	sediment
Cyanobacteria	0.0426401	0.0421888	0.861512	FALSE	sediment
Deinococcota	0.623855	0.535931	1	FALSE	sediment
Elusimicrobiota	2.64399	0.533205	1	FALSE	sediment
Entotheonellaeota	3.56463	0.336496	1	FALSE	sediment
Fibrobacterota	3.45141	0.356094	1	FALSE	sediment
Firmicutes	13.7317	0.00208558	0.0625674	FALSE	sediment
Latescibacterota	0.976985	0.772899	1	FALSE	sediment
Magnetococcia	0.155424	0.149538	1	FALSE	sediment
Margulisbacteria	7.95976	0.0373757	0.822266	FALSE	sediment
Marinimicrobia (SAR406 clade)	12.141	0.00462006	0.126351	FALSE	sediment
MBNT15	3.97688	0.273818	1	FALSE	sediment
Myxococcota	11.938	0.00511365	0.132955	FALSE	sediment
Nitrospinota	1.10542	0.849223	1	FALSE	sediment
Nitrospirota	5.20391	0.148257	1	FALSE	sediment
Planctomycetota	3.52609	0.343044	1	FALSE	sediment
Proteobacteria	7.34264	0.0508857	0.966828	FALSE	sediment
SAR324 clade(Marine group B)	12.1881	0.00451255	0.126351	FALSE	sediment
Spirochaetota	2.07927	0.707167	1	FALSE	sediment
Sumerlaeota	2.46918	0.581907	1	FALSE	sediment
Sva0485	5.08973	0.156967	1	FALSE	sediment
Verrucomicrobiota	7.77347	0.0410244	0.861512	FALSE	sediment
WPS-2	11.789	0.00550914	0.137728	FALSE	sediment
WS2	8.37817	0.0303202	0.697365	FALSE	sediment
Zixibacteria	0.73465	0.614831	1	FALSE	sediment
Acidobacteriota	7.96644	0.0372512	0.500406	FALSE	seawater
Bacteria	0.96947	0.768279	1	FALSE	seawater
Chloroflexi	5.32882	0.139281	1	FALSE	seawater
CK-2C2-2	1.25069	0.929847	1	FALSE	seawater
Cyanobacteria	8.04908	0.0357433	0.500406	FALSE	seawater
Fibrobacterota	5.53106	0.125885	1	FALSE	seawater
Gammaproteobacteria	10.0499	0.0131435	0.210296	FALSE	seawater
Gemmatimonadota	0.894557	0.721269	1	FALSE	seawater
Latescibacterota	0.629736	0.54023	1	FALSE	seawater
Myxococcota	12.8297	0.0032742	0.0556614	FALSE	seawater
Nitrospirota	6.39025	0.0819227	0.901149	FALSE	seawater
SAR324 clade(Marine group B)	6.01881	0.098642	0.98642	FALSE	seawater
Spirochaetota	0.0289944	0.0287853	0.431779	FALSE	seawater
Sumerlaeota	0.727781	0.610065	1	FALSE	seawater
Sva0485	0.530001	0.465589	1	FALSE	seawater
WS2	0.0589312	0.0580714	0.696857	FALSE	seawater
Zixibacteria	1.49937	0.945031	1	FALSE	seawater

## Sheet: Table S4
Table S4. Test statistics of ANCOM-BC analysis for differential abundance of the top 10 most abundant families in the dataset between sources by site. Bolded adjusted p-values indicate statistical significance (p<0.05).
Family	W	p-value	Holm-Bonferroni adjusted p-value
SFB
Actinomarinaceae	2912.6	<0.01	<0.001
Ilumatobacteraceae	1.6	0.68	1
PS1 clade	104.09	<0.01	<0.001
Hyphomicrobiaceae	8.35	0.08	1
Rhizobiaceae	446.86	<0.01	<0.001
Rhodobacteraceae	191.01	<0.01	<0.001
AEGEAN-169 marine group	474.21	<0.01	<0.001
Clade I	3978.48	<0.01	<0.001
Cyclobacteriaceae	64.42	<0.01	<0.001
Flavobacteriaceae	81.26	<0.01	<0.001
LCC
Actinomarinaceae	4492.13	<0.01	<0.001
Ilumatobacteraceae	18.73	<0.01	0.09
PS1 clade	680.51	<0.01	<0.001
Hyphomicrobiaceae	110.16	<0.01	<0.001
Rhizobiaceae	115.98	<0.01	<0.001
Rhodobacteraceae	296.65	<0.01	<0.001
AEGEAN-169 marine group	1731.07	<0.01	<0.001
Clade I	1953.44	<0.01	<0.001
Cyclobacteriaceae	279.21	<0.01	<0.001
Flavobacteriaceae	59.51	<0.01	<0.001
TPC
Actinomarinaceae	2287.16	<0.01	<0.001
Ilumatobacteraceae	11.85	0.02	1
PS1 clade	24.17	<0.01	0.01
Hyphomicrobiaceae	60.92	<0.01	<0.001
Rhizobiaceae	69.65	<0.01	<0.001
Rhodobacteraceae	92.27	<0.01	<0.001
AEGEAN-169 marine group	2378.32	<0.01	<0.001
Clade I	2316.75	<0.01	<0.001
Cyclobacteriaceae	158.45	<0.01	<0.001
Flavobacteriaceae	48.61	<0.01	<0.001

## Sheet: Table S5
Table S5. Test statistics of ANCOM-BC analysis for differential abundance of the top 10 most abundant families in the dataset between sites by source. Bolded adjusted p-values indicate statistical significance (p<0.05).
Family	W	p-value	Holm-Bonferroni adjusted p-value
Sediment
Actinomarinaceae	4.08	0.26	1
Ilumatobacteraceae	0.81	0.67	1
Parvibaculales PS1 clade	3.25	0.39	1
Hyphomicrobiaceae	3.24	0.4	1
Rhizobiaceae	5.03	0.16	1
Rhodobacteraceae	2.03	0.72	1
AEGEAN-169 marine group	5.36	0.14	1
SAR11 clade I	4.31	0.23	1
Cyclobacteriaceae	13.8	<0.01	0.475
Flavobacteriaceae	0.62	0.53	1
Seawater
Actinomarinaceae	51.59	<0.01	<0.001
Ilumatobacteraceae	0.73	0.61	1
Parvibaculales PS1 clade	2461.76	<0.01	<0.001
Hyphomicrobiaceae	5.65	0.12	1
Rhizobiaceae	8.44	0.03	1
Rhodobacteraceae	5.85	0.11	1
AEGEAN-169 marine group	9.41	0.02	1
SAR11 clade I	23.06	<0.01	0.003
Cyclobacteriaceae	5.41	0.13	1
Flavobacteriaceae	36.16	<0.01	<0.001
Skin
Actinomarinaceae	15.85	<0.01	0.148
Ilumatobacteraceae	4.63	0.2	1
Parvibaculales PS1 clade	10.61	0.01	1
Hyphomicrobiaceae	7.67	0.04	1
Rhizobiaceae	2.26	0.65	1
Rhodobacteraceae	0.41	0.37	1
AEGEAN-169 marine group	34.47	<0.01	<0.001
SAR11 clade I	16.09	<0.01	0.133
Cyclobacteriaceae	0.02	0.02	1
Flavobacteriaceae	29.29	<0.01	<0.001
Midgut
Ilumatobacteraceae	2.58	0.55	1
Parvibaculales PS1 clade	2.87	0.48	1
Hyphomicrobiaceae	2.51	0.57	1
Rhizobiaceae	0.96	0.76	1
Rhodobacteraceae	3.99	0.27	1
AEGEAN-169 marine group	31.44	<0.01	<0.001
Cyclobacteriaceae	19.55	<0.01	0.025
Flavobacteriaceae	8.11	0.03	1

## Sheet: Table S6
Table S6. Alpha diversity metrices.
Observed	Chao1	se.chao1	ACE	se.ACE	Shannon	Simpson	InvSimpson	Fisher	site	source	replicate	type	all
207	207.091	0.358796	207.514	6.73767	3.63509	0.927962	13.8816	31.6668	LCC	Midgut	1	host	all
191	191.25	0.736518	191.417	6.0847	3.65497	0.921711	12.7731	27.5823	LCC	Midgut	2	host	all
189	189	0.0712394	189.204	6.35751	3.7412	0.94026	16.7392	29.6063	LCC	Midgut	3	host	all
144	144.75	1.42308	144.848	5.14279	3.57409	0.940242	16.7341	21.9336	LCC	Midgut	4	host	all
229	231.5	3.16121	230.026	6.8487	3.86218	0.929957	14.2769	33.0641	LCC	Midgut	5	host	all
158	158.25	0.736445	158.457	5.11829	3.01465	0.87807	8.20144	21.236	SFB	Midgut	1	host	all
237	244	7.12038	238.767	7.01835	3.47605	0.891969	9.25662	34.4052	SFB	Midgut	2	host	all
191	191.083	0.339221	191.481	6.44954	3.71169	0.925332	13.3926	31.1983	SFB	Midgut	3	host	all
182	182.429	0.912852	182.762	6.21822	3.3294	0.91372	11.5902	26.2524	SFB	Midgut	4	host	all
191	191.75	1.42327	191.695	6.17537	3.77313	0.945313	18.286	26.7226	SFB	Midgut	5	host	all
195	197.1	2.33513	197.375	6.58056	3.75201	0.956801	23.1484	26.6655	TPC	Midgut	1	host	all
299	300.25	1.62153	300.621	7.88024	3.7387	0.930359	14.3594	41.7263	TPC	Midgut	2	host	all
265	265.6	1.05931	265.864	7.76894	4.40042	0.97364	37.9368	44.7847	TPC	Midgut	3	host	all
234	234	0.0554367	234.199	6.55147	4.24281	0.969798	33.1108	34.5915	TPC	Midgut	4	host	all
249	250.5	2.23189	249.888	7.06962	3.80019	0.95146	20.6017	33.6298	TPC	Midgut	5	host	all
238	240.333	2.55354	240.087	7.08623	3.91254	0.946503	18.6927	32.5395	LCC	Skin	1	host	all
299	303.091	3.59589	302.4	7.49342	4.00572	0.940377	16.7719	41.653	LCC	Skin	2	host	all
291	293.625	2.82803	292.73	8.00428	3.8033	0.931536	14.6063	41.8951	LCC	Skin	3	host	all
264	265.154	1.5238	265.868	7.27813	3.64135	0.904558	10.4776	35.4555	LCC	Skin	4	host	all
238	238.909	1.34676	239.725	6.55622	3.59688	0.907648	10.8282	31.4495	LCC	Skin	5	host	all
186	186.1	0.381883	186.417	6.22307	2.89525	0.851074	6.71474	24.4231	SFB	Skin	1	host	all
151	151.125	0.443724	151.525	5.78426	3.28586	0.898244	9.82738	21.3416	SFB	Skin	2	host	all
195	196	1.58074	195.871	6.31884	3.33889	0.896787	9.6887	25.7108	SFB	Skin	3	host	all
130	130.083	0.339192	130.662	5.34885	3.49537	0.937587	16.0224	19.4421	SFB	Skin	4	host	all
264	265.25	1.62151	265.682	7.42905	3.32058	0.886457	8.80727	35.5281	SFB	Skin	5	host	all
281	283.1	2.33523	282.686	7.91109	3.99655	0.954997	22.2208	40.826	TPC	Skin	1	host	all
181	181	0	181	5.81482	3.04019	0.845132	6.4571	23.7299	TPC	Skin	2	host	all
207	208.2	1.84077	207.921	6.36081	2.74943	0.780974	4.56567	26.5194	TPC	Skin	3	host	all
200	200.833	1.2606	201.425	6.81644	3.23027	0.876924	8.12504	27.8332	TPC	Skin	4	host	all
231	231.5	1.02717	231.633	6.66125	3.42799	0.91023	11.1396	31.8712	TPC	Skin	5	host	all
226	227.364	1.73684	227.913	6.98751	3.87817	0.95273	21.155	34.0123	LCC	Sediment	1	env	all
208	209	1.30987	210.758	6.92971	3.67719	0.912013	11.3653	32.7643	LCC	Sediment	2	env	all
177	177.714	1.12446	178.733	6.4056	3.70883	0.937151	15.9112	28.6594	LCC	Sediment	3	env	all
240	241.2	1.84084	240.791	7.12581	3.78339	0.900098	10.0098	37.7152	SFB	Sediment	1	env	all
212	212.375	0.757986	213.234	6.93504	3.66197	0.900833	10.0839	33.829	SFB	Sediment	2	env	all
229	229.526	0.905808	230.746	7.05797	3.94027	0.950299	20.1203	35.2093	TPC	Sediment	1	env	all
240	245	4.13342	244.148	7.11187	3.83715	0.937522	16.0055	37.3369	SFB	Sediment	3	env	all
202	207.625	4.81443	206.117	6.68351	3.88715	0.930556	14.4002	33.6967	TPC	Sediment	2	env	all
215	218.6	3.35647	217.874	7.00918	3.8514	0.936474	15.7415	33.8347	TPC	Sediment	3	env	all
117	117.111	0.40958	117.652	5.01037	2.1613	0.773636	4.41767	14.3619	LCC	Seawater	1	env	all
116	117	1.44964	117.907	5.16692	2.31481	0.800359	5.00898	14.5325	LCC	Seawater	2	env	all
113	113	0.0414819	113.314	5.07058	2.25824	0.783103	4.61047	14.4014	LCC	Seawater	3	env	all
142	142.714	1.12443	144.053	5.78225	2.5503	0.828284	5.82358	17.6537	SFB	Seawater	1	env	all
149	150.5	1.87514	151.381	5.79508	2.7458	0.876364	8.08828	18.5313	SFB	Seawater	2	env	all
157	158.5	1.87516	158.993	6.05045	2.91132	0.896606	9.67172	20.2524	SFB	Seawater	3	env	all
92	92.25	0.736145	92.58	4.54328	2.57084	0.839993	6.24971	12.9355	TPC	Seawater	1	env	all
110	111	1.58043	111.356	4.92151	2.45714	0.813706	5.36786	14.529	TPC	Seawater	2	env	all
88	88	0	88	4.32619	2.41363	0.821474	5.60143	11.5392	TPC	Seawater	3	env	all

## Sheet: Table S7
Table S7. A list of core taxa, occurrence of them in each source and their taxonomic classification.
ASV	Midgut	Skin	Sediment	Seawater
Bacteria	93.3333	60	100	100
Bacteria;Acidobacteriota;Acidobacteriae;PAUC26f;PAUC26f;PAUC26f	13.3333	60	88.8889	11.1111
Bacteria;Acidobacteriota;Aminicenantia;Aminicenantales;Aminicenantales;Aminicenantales	6.66667	26.6667	77.7778	0
Bacteria;Acidobacteriota;Subgroup_18;Subgroup_18;Subgroup_18;Subgroup_18	6.66667	6.66667	88.8889	22.2222
Bacteria;Acidobacteriota;Subgroup_21;Subgroup_21;Subgroup_21;Subgroup_21	6.66667	13.3333	100	33.3333
Bacteria;Actinobacteriota	26.6667	46.6667	77.7778	11.1111
Bacteria;Actinobacteriota;Acidimicrobiia;Actinomarinales;Actinomarinaceae;Candidatus_Actinomarina	0	26.6667	100	100
Bacteria;Actinobacteriota;Acidimicrobiia;Actinomarinales;uncultured;uncultured	100	100	100	100
Bacteria;Actinobacteriota;Acidimicrobiia;Microtrichales;Ilumatobacteraceae;Ilumatobacter	100	100	100	100
Bacteria;Actinobacteriota;Acidimicrobiia;Microtrichales;Ilumatobacteraceae;uncultured	20	73.3333	77.7778	100
Bacteria;Actinobacteriota;Acidimicrobiia;Microtrichales;Microtrichaceae;IMCC26207	93.3333	80	100	22.2222
Bacteria;Actinobacteriota;Acidimicrobiia;Microtrichales;Microtrichaceae;Sva0996_marine_group	100	100	100	100
Bacteria;Actinobacteriota;Acidimicrobiia;Microtrichales;Microtrichaceae;uncultured	93.3333	86.6667	100	55.5556
Bacteria;Actinobacteriota;Acidimicrobiia;Microtrichales;uncultured;uncultured	93.3333	86.6667	100	66.6667
Bacteria;Actinobacteriota;Actinobacteria;PeM15;PeM15;PeM15	100	93.3333	100	100
Bacteria;Actinobacteriota;Actinobacteria;Propionibacteriales;Propionibacteriaceae;uncultured	100	100	100	100
Bacteria;Actinobacteriota;Coriobacteriia;OPB41;OPB41;OPB41	80	73.3333	100	44.4444
Bacteria;Bacteroidota;Bacteroidia	60	73.3333	77.7778	33.3333
Bacteria;Bacteroidota;Bacteroidia;Bacteroidales	46.6667	13.3333	77.7778	22.2222
Bacteria;Bacteroidota;Bacteroidia;Bacteroidales;Bacteroidetes_BD2-2;Bacteroidetes_BD2-2	100	93.3333	100	88.8889
Bacteria;Bacteroidota;Bacteroidia;Bacteroidales;Marinilabiliaceae;Carboxylicivirga	73.3333	40	66.6667	22.2222
Bacteria;Bacteroidota;Bacteroidia;Bacteroidales;Marinilabiliaceae;uncultured	80	40	77.7778	11.1111
Bacteria;Bacteroidota;Bacteroidia;Bacteroidales;Prolixibacteraceae;Draconibacterium	26.6667	60	88.8889	11.1111
Bacteria;Bacteroidota;Bacteroidia;Bacteroidales;SB-5;SB-5	6.66667	0	100	11.1111
Bacteria;Bacteroidota;Bacteroidia;Bacteroidetes_VC2.1_Bac22;Bacteroidetes_VC2.1_Bac22;Bacteroidetes_VC2.1_Bac22	93.3333	80	88.8889	0
Bacteria;Bacteroidota;Bacteroidia;Chitinophagales;Saprospiraceae	86.6667	93.3333	88.8889	11.1111
Bacteria;Bacteroidota;Bacteroidia;Chitinophagales;Saprospiraceae;Lewinella	53.3333	86.6667	77.7778	55.5556
Bacteria;Bacteroidota;Bacteroidia;Chitinophagales;Saprospiraceae;Phaeodactylibacter	40	73.3333	66.6667	77.7778
Bacteria;Bacteroidota;Bacteroidia;Chitinophagales;Saprospiraceae;Portibacter	53.3333	86.6667	88.8889	11.1111
Bacteria;Bacteroidota;Bacteroidia;Chitinophagales;Saprospiraceae;Rubidimonas	20	73.3333	33.3333	0
Bacteria;Bacteroidota;Bacteroidia;Chitinophagales;Saprospiraceae;uncultured	100	100	100	88.8889
Bacteria;Bacteroidota;Bacteroidia;Chitinophagales;uncultured;uncultured	80	100	88.8889	22.2222
Bacteria;Bacteroidota;Bacteroidia;Cytophagales;Amoebophilaceae;Candidatus_Amoebophilus	100	66.6667	55.5556	0
Bacteria;Bacteroidota;Bacteroidia;Cytophagales;Amoebophilaceae;uncultured	100	86.6667	88.8889	33.3333
Bacteria;Bacteroidota;Bacteroidia;Cytophagales;Cyclobacteriaceae	100	100	66.6667	100
Bacteria;Bacteroidota;Bacteroidia;Cytophagales;Cyclobacteriaceae;Ekhidna	66.6667	93.3333	22.2222	33.3333
Bacteria;Bacteroidota;Bacteroidia;Cytophagales;Cyclobacteriaceae;Fabibacter	40	80	22.2222	0
Bacteria;Bacteroidota;Bacteroidia;Cytophagales;Cyclobacteriaceae;Fulvivirga	100	100	77.7778	44.4444
Bacteria;Bacteroidota;Bacteroidia;Cytophagales;Cyclobacteriaceae;Marinoscillum	13.3333	60	55.5556	100
Bacteria;Bacteroidota;Bacteroidia;Cytophagales;Cyclobacteriaceae;uncultured	100	100	100	77.7778
Bacteria;Bacteroidota;Bacteroidia;Flavobacteriales	80	86.6667	22.2222	22.2222
Bacteria;Bacteroidota;Bacteroidia;Flavobacteriales;Crocinitomicaceae;Crocinitomix	26.6667	86.6667	33.3333	22.2222
Bacteria;Bacteroidota;Bacteroidia;Flavobacteriales;Crocinitomicaceae;uncultured	86.6667	86.6667	0	0
Bacteria;Bacteroidota;Bacteroidia;Flavobacteriales;Cryomorphaceae	26.6667	73.3333	22.2222	0
Bacteria;Bacteroidota;Bacteroidia;Flavobacteriales;Cryomorphaceae;NS10_marine_group	100	100	33.3333	0
Bacteria;Bacteroidota;Bacteroidia;Flavobacteriales;Cryomorphaceae;Vicingus	33.3333	80	33.3333	0
Bacteria;Bacteroidota;Bacteroidia;Flavobacteriales;Cryomorphaceae;uncultured	100	100	100	100
Bacteria;Bacteroidota;Bacteroidia;Flavobacteriales;Flavobacteriaceae	86.6667	100	100	66.6667
Bacteria;Bacteroidota;Bacteroidia;Flavobacteriales;Flavobacteriaceae;Actibacter	100	100	100	100
Bacteria;Bacteroidota;Bacteroidia;Flavobacteriales;Flavobacteriaceae;Aquibacter	40	80	22.2222	11.1111
Bacteria;Bacteroidota;Bacteroidia;Flavobacteriales;Flavobacteriaceae;Aureisphaera	33.3333	80	11.1111	0
Bacteria;Bacteroidota;Bacteroidia;Flavobacteriales;Flavobacteriaceae;Aureitalea	100	100	77.7778	44.4444
Bacteria;Bacteroidota;Bacteroidia;Flavobacteriales;Flavobacteriaceae;Dokdonia	26.6667	86.6667	11.1111	11.1111
Bacteria;Bacteroidota;Bacteroidia;Flavobacteriales;Flavobacteriaceae;Flavobacteriaceae	80	73.3333	44.4444	0
Bacteria;Bacteroidota;Bacteroidia;Flavobacteriales;Flavobacteriaceae;Gilvibacter	26.6667	73.3333	11.1111	0
Bacteria;Bacteroidota;Bacteroidia;Flavobacteriales;Flavobacteriaceae;Hanstruepera	53.3333	73.3333	11.1111	0
Bacteria;Bacteroidota;Bacteroidia;Flavobacteriales;Flavobacteriaceae;Lutibacter	100	93.3333	55.5556	33.3333
Bacteria;Bacteroidota;Bacteroidia;Flavobacteriales;Flavobacteriaceae;Lutimonas	73.3333	80	11.1111	0
Bacteria;Bacteroidota;Bacteroidia;Flavobacteriales;Flavobacteriaceae;Muricauda	20	73.3333	22.2222	0
Bacteria;Bacteroidota;Bacteroidia;Flavobacteriales;Flavobacteriaceae;NS2b_marine_group	0	0	0	77.7778
Bacteria;Bacteroidota;Bacteroidia;Flavobacteriales;Flavobacteriaceae;NS4_marine_group	6.66667	33.3333	77.7778	100
Bacteria;Bacteroidota;Bacteroidia;Flavobacteriales;Flavobacteriaceae;NS5_marine_group	0	40	88.8889	100
Bacteria;Bacteroidota;Bacteroidia;Flavobacteriales;Flavobacteriaceae;Psychroflexus	13.3333	73.3333	0	0
Bacteria;Bacteroidota;Bacteroidia;Flavobacteriales;Flavobacteriaceae;Robiginitalea	100	100	88.8889	66.6667
Bacteria;Bacteroidota;Bacteroidia;Flavobacteriales;Flavobacteriaceae;Seonamhaeicola	66.6667	80	0	0
Bacteria;Bacteroidota;Bacteroidia;Flavobacteriales;Flavobacteriaceae;Tenacibaculum	20	80	0	0
Bacteria;Bacteroidota;Bacteroidia;Flavobacteriales;Flavobacteriaceae;Ulvibacter	40	73.3333	88.8889	22.2222
Bacteria;Bacteroidota;Bacteroidia;Flavobacteriales;Flavobacteriaceae;Winogradskyella	100	93.3333	44.4444	0
Bacteria;Bacteroidota;Bacteroidia;Flavobacteriales;Flavobacteriaceae;Zeaxanthinibacter	73.3333	80	66.6667	33.3333
Bacteria;Bacteroidota;Bacteroidia;Flavobacteriales;Flavobacteriaceae;uncultured	86.6667	100	33.3333	100
Bacteria;Bacteroidota;Bacteroidia;Flavobacteriales;NS9_marine_group;NS9_marine_group	53.3333	86.6667	11.1111	44.4444
Bacteria;Bacteroidota;Bacteroidia;Sphingobacteriales;Lentimicrobiaceae;Lentimicrobiaceae	86.6667	66.6667	100	11.1111
Bacteria;Bacteroidota;Bacteroidia;Sphingobacteriales;NS11-12_marine_group;NS11-12_marine_group	26.6667	100	66.6667	100
Bacteria;Bacteroidota;Ignavibacteria;Ignavibacteriales;Melioribacteraceae;IheB3-7	66.6667	66.6667	100	22.2222
Bacteria;Bacteroidota;Kapabacteria;Kapabacteriales;Kapabacteriales;Kapabacteriales	60	73.3333	77.7778	0
Bacteria;Bacteroidota;Kryptonia;Kryptoniales;BSV26;BSV26	0	6.66667	77.7778	22.2222
Bacteria;Bacteroidota;Rhodothermia;Balneolales;Balneolaceae;Balneola	0	26.6667	88.8889	100
Bacteria;Bacteroidota;Rhodothermia;Rhodothermales;Rhodothermaceae;uncultured	73.3333	93.3333	100	33.3333
Bacteria;Bdellovibrionota;Bdellovibrionia;Bacteriovoracales;Bacteriovoracaceae;Peredibacter	26.6667	60	33.3333	77.7778
Bacteria;Bdellovibrionota;Bdellovibrionia;Bdellovibrionales;Bdellovibrionaceae;Bdellovibrio	100	86.6667	77.7778	44.4444
Bacteria;Bdellovibrionota;Bdellovibrionia;Bdellovibrionales;Bdellovibrionaceae;OM27_clade	73.3333	73.3333	100	33.3333
Bacteria;CK-2C2-2;CK-2C2-2;CK-2C2-2;CK-2C2-2;CK-2C2-2	0	0	77.7778	22.2222
Bacteria;Campilobacterota;Campylobacteria;Campylobacterales;Arcobacteraceae	0	20	11.1111	77.7778
Bacteria;Campilobacterota;Campylobacteria;Campylobacterales;Sulfurimonadaceae;Sulfurimonas	0	6.66667	100	55.5556
Bacteria;Campilobacterota;Campylobacteria;Campylobacterales;Sulfurospirillaceae;Sulfurospirillum	100	66.6667	0	0
Bacteria;Campilobacterota;Campylobacteria;Campylobacterales;Sulfurovaceae;Sulfurovum	100	100	100	77.7778
Bacteria;Chloroflexi;Anaerolineae;Anaerolineales;Anaerolineaceae;uncultured	86.6667	40	100	66.6667
Bacteria;Chloroflexi;Anaerolineae;Ardenticatenales;uncultured;uncultured	40	46.6667	88.8889	55.5556
Bacteria;Chloroflexi;Anaerolineae;Caldilineales;Caldilineaceae;uncultured	100	86.6667	77.7778	11.1111
Bacteria;Chloroflexi;Anaerolineae;SBR1031;SBR1031;SBR1031	40	53.3333	100	33.3333
Bacteria;Chloroflexi;Anaerolineae;SJA-15;SJA-15;SJA-15	93.3333	66.6667	77.7778	44.4444
Bacteria;Chloroflexi;Anaerolineae;uncultured;uncultured;uncultured	60	73.3333	88.8889	44.4444
Bacteria;Chloroflexi;Dehalococcoidia;MSBL5;MSBL5;MSBL5	20	26.6667	77.7778	22.2222
Bacteria;Chloroflexi;Dehalococcoidia;SAR202_clade;SAR202_clade;SAR202_clade	0	0	88.8889	88.8889
Bacteria;Chloroflexi;JG30-KF-CM66;JG30-KF-CM66;JG30-KF-CM66;JG30-KF-CM66	6.66667	0	88.8889	33.3333
Bacteria;Chloroflexi;KD4-96;KD4-96;KD4-96;KD4-96	100	100	100	100
Bacteria;Cyanobacteria;Cyanobacteriia;Cyanobacteriales;Cyanobacteriaceae;Cyanobacterium_CLg1	93.3333	60	22.2222	0
Bacteria;Cyanobacteria;Cyanobacteriia;Cyanobacteriales;Xenococcaceae;Chroococcidiopsis_PCC-6712	80	46.6667	11.1111	0
Bacteria;Cyanobacteria;Cyanobacteriia;Cyanobacteriales;Xenococcaceae;Pleurocapsa_PCC-7319	100	53.3333	11.1111	0
Bacteria;Cyanobacteria;Cyanobacteriia;Cyanobacteriales;Xenococcaceae;Xenococcus_PCC-7305	100	60	0	0
Bacteria;Cyanobacteria;Cyanobacteriia;Cyanobacteriales;Xenococcaceae;uncultured	86.6667	46.6667	0	0
Bacteria;Cyanobacteria;Cyanobacteriia;Eurycoccales;Eurycoccales_Incertae_Sedis;Synechococcus_PCC-7336	100	53.3333	22.2222	0
Bacteria;Cyanobacteria;Cyanobacteriia;Leptolyngbyales;Leptolyngbyaceae;uncultured	100	40	0	0
Bacteria;Cyanobacteria;Cyanobacteriia;Synechococcales;Cyanobiaceae;Cyanobium_PCC-6307	73.3333	80	11.1111	0
Bacteria;Cyanobacteria;Cyanobacteriia;Synechococcales;Cyanobiaceae;Synechococcus_CC9902	100	93.3333	33.3333	66.6667
Bacteria;Cyanobacteria;Vampirivibrionia;Gastranaerophilales;Gastranaerophilales;Gastranaerophilales	73.3333	46.6667	33.3333	11.1111
Bacteria;Dadabacteria;Dadabacteriia;Dadabacteriales;Dadabacteriales;Dadabacteriales	6.66667	13.3333	33.3333	77.7778
Bacteria;Deferrisomatota;Defferrisomatia;Defferrisomatales;Defferrisomataceae;Deferrisoma	6.66667	0	88.8889	11.1111
Bacteria;Desulfobacterota;Desulfuromonadia;Bradymonadales;Bradymonadales;Bradymonadales	33.3333	80	88.8889	33.3333
Bacteria;Desulfobacterota;Desulfuromonadia;Desulfuromonadia;Geopsychrobacteraceae	40	20	100	11.1111
Bacteria;Desulfobacterota;Desulfuromonadia;PB19;PB19;PB19	26.6667	6.66667	88.8889	0
Bacteria;Firmicutes;Bacilli;Acholeplasmatales;Acholeplasmataceae;Acholeplasma	0	26.6667	77.7778	100
Bacteria;Firmicutes;Clostridia	100	66.6667	0	0
Bacteria;Firmicutes;Clostridia;Clostridia;Hungateiclostridiaceae;uncultured	40	33.3333	77.7778	66.6667
Bacteria;Firmicutes;Clostridia;Clostridiales;Clostridiaceae	86.6667	46.6667	22.2222	0
Bacteria;Firmicutes;Clostridia;Clostridiales;Clostridiaceae;Clostridium_sensu_stricto_1	86.6667	73.3333	11.1111	11.1111
Bacteria;Firmicutes;Clostridia;Clostridiales;Clostridiaceae;Oceanirhabdus	80	73.3333	88.8889	33.3333
Bacteria;Firmicutes;Clostridia;Clostridiales;Clostridiaceae;uncultured	100	80	77.7778	55.5556
Bacteria;Firmicutes;Clostridia;Lachnospirales	73.3333	40	22.2222	11.1111
Bacteria;Firmicutes;Clostridia;Peptostreptococcales-Tissierellales	80	20	0	0
Bacteria;Firmicutes;Clostridia;Peptostreptococcales-Tissierellales;Peptostreptococcaceae	80	60	11.1111	0
Bacteria;Firmicutes;Clostridia;Peptostreptococcales-Tissierellales;Peptostreptococcaceae;Romboutsia	93.3333	53.3333	55.5556	22.2222
Bacteria;Firmicutes;Clostridia;Peptostreptococcales-Tissierellales;Peptostreptococcaceae;Tepidibacter	100	66.6667	66.6667	11.1111
Bacteria;Firmicutes;Clostridia;Peptostreptococcales-Tissierellales;Peptostreptococcales-Tissierellales;Anaeromicrobium	86.6667	33.3333	0	0
Bacteria;Firmicutes;Clostridia;Peptostreptococcales-Tissierellales;Peptostreptococcales-Tissierellales;Clostridiisalibacter	93.3333	80	66.6667	22.2222
Bacteria;Fusobacteriota;Fusobacteriia;Fusobacteriales;Fusobacteriaceae;Propionigenium	100	86.6667	55.5556	0
Bacteria;Gemmatimonadota;Gemmatimonadetes;Gemmatimonadales;Gemmatimonadaceae;uncultured	26.6667	13.3333	100	22.2222
Bacteria;LCP-89;LCP-89;LCP-89;LCP-89;LCP-89	0	6.66667	100	0
Bacteria;Margulisbacteria;Margulisbacteria;Margulisbacteria;Margulisbacteria;Margulisbacteria	13.3333	6.66667	11.1111	88.8889
Bacteria;Myxococcota;Polyangia;Blfdi19;Blfdi19;Blfdi19	80	60	77.7778	22.2222
Bacteria;Myxococcota;Polyangia;VHS-B4-70;VHS-B4-70;VHS-B4-70	0	6.66667	77.7778	22.2222
Bacteria;Nitrospirota;Nitrospiria;Nitrospirales;Nitrospiraceae;Nitrospira	60	40	77.7778	22.2222
Bacteria;Nitrospirota;Thermodesulfovibrionia;uncultured;uncultured;uncultured	46.6667	53.3333	100	55.5556
Bacteria;Patescibacteria;Saccharimonadia;Saccharimonadales;Saccharimonadales;Saccharimonadales	100	93.3333	44.4444	11.1111
Bacteria;Proteobacteria;Alphaproteobacteria	100	100	100	88.8889
Bacteria;Proteobacteria;Alphaproteobacteria;AT-s3-44;AT-s3-44;AT-s3-44	0	6.66667	77.7778	0
Bacteria;Proteobacteria;Alphaproteobacteria;Caulobacterales;Hyphomonadaceae;uncultured	80	100	88.8889	100
Bacteria;Proteobacteria;Alphaproteobacteria;Defluviicoccales;Defluviicoccaceae;Defluviicoccus	73.3333	73.3333	88.8889	55.5556
Bacteria;Proteobacteria;Alphaproteobacteria;Defluviicoccales;uncultured;uncultured	20	73.3333	100	77.7778
Bacteria;Proteobacteria;Alphaproteobacteria;Holosporales;Holosporaceae;Holosporaceae	80	66.6667	0	0
Bacteria;Proteobacteria;Alphaproteobacteria;Kiloniellales;Kiloniellaceae;Pelagibius	46.6667	40	88.8889	11.1111
Bacteria;Proteobacteria;Alphaproteobacteria;Kiloniellales;Kiloniellaceae;Tistlia	33.3333	20	88.8889	44.4444
Bacteria;Proteobacteria;Alphaproteobacteria;Kiloniellales;Kiloniellaceae;uncultured	100	100	100	44.4444
Bacteria;Proteobacteria;Alphaproteobacteria;Micavibrionales;uncultured;uncultured	20	80	55.5556	22.2222
Bacteria;Proteobacteria;Alphaproteobacteria;Parvibaculales;OCS116_clade;OCS116_clade	0	20	33.3333	100
Bacteria;Proteobacteria;Alphaproteobacteria;Parvibaculales;PS1_clade;PS1_clade	100	100	100	100
Bacteria;Proteobacteria;Alphaproteobacteria;Parvibaculales;Parvibaculaceae;uncultured	0	6.66667	22.2222	77.7778
Bacteria;Proteobacteria;Alphaproteobacteria;Puniceispirillales;SAR116_clade;Candidatus_Puniceispirillum	0	26.6667	100	100
Bacteria;Proteobacteria;Alphaproteobacteria;Puniceispirillales;SAR116_clade;SAR116_clade	0	40	100	100
Bacteria;Proteobacteria;Alphaproteobacteria;Rhizobiales	93.3333	93.3333	88.8889	22.2222
Bacteria;Proteobacteria;Alphaproteobacteria;Rhizobiales;Beijerinckiaceae;Methylobacterium-Methylorubrum	93.3333	93.3333	11.1111	55.5556
Bacteria;Proteobacteria;Alphaproteobacteria;Rhizobiales;Hyphomicrobiaceae	100	80	88.8889	11.1111
Bacteria;Proteobacteria;Alphaproteobacteria;Rhizobiales;Hyphomicrobiaceae;Filomicrobium	100	100	100	100
Bacteria;Proteobacteria;Alphaproteobacteria;Rhizobiales;Hyphomicrobiaceae;uncultured	66.6667	93.3333	33.3333	11.1111
Bacteria;Proteobacteria;Alphaproteobacteria;Rhizobiales;Methyloligellaceae;Methyloceanibacter	100	100	100	100
Bacteria;Proteobacteria;Alphaproteobacteria;Rhizobiales;Methyloligellaceae;uncultured	93.3333	100	88.8889	100
Bacteria;Proteobacteria;Alphaproteobacteria;Rhizobiales;Rhizobiaceae	100	100	100	100
Bacteria;Proteobacteria;Alphaproteobacteria;Rhizobiales;Rhizobiaceae;Ahrensia	73.3333	80	77.7778	0
Bacteria;Proteobacteria;Alphaproteobacteria;Rhizobiales;Rhizobiaceae;Cohaesibacter	100	100	88.8889	44.4444
Bacteria;Proteobacteria;Alphaproteobacteria;Rhizobiales;Rhizobiaceae;Lentilitoribacter	100	100	33.3333	100
Bacteria;Proteobacteria;Alphaproteobacteria;Rhizobiales;Rhizobiaceae;Nitratireductor	100	100	77.7778	33.3333
Bacteria;Proteobacteria;Alphaproteobacteria;Rhizobiales;Rhizobiaceae;Pseudahrensia	100	100	88.8889	44.4444
Bacteria;Proteobacteria;Alphaproteobacteria;Rhizobiales;Rhizobiaceae;uncultured	100	100	44.4444	88.8889
Bacteria;Proteobacteria;Alphaproteobacteria;Rhizobiales;Rhizobiales_Incertae_Sedis;Anderseniella	100	100	100	100
Bacteria;Proteobacteria;Alphaproteobacteria;Rhizobiales;Rhizobiales_Incertae_Sedis;Bauldia	100	93.3333	88.8889	55.5556
Bacteria;Proteobacteria;Alphaproteobacteria;Rhizobiales;Stappiaceae;Labrenzia	100	100	44.4444	88.8889
Bacteria;Proteobacteria;Alphaproteobacteria;Rhodobacterales;Rhodobacteraceae	100	100	100	100
Bacteria;Proteobacteria;Alphaproteobacteria;Rhodobacterales;Rhodobacteraceae;Actibacterium	100	100	77.7778	88.8889
Bacteria;Proteobacteria;Alphaproteobacteria;Rhodobacterales;Rhodobacteraceae;Cognatishimia	26.6667	100	11.1111	77.7778
Bacteria;Proteobacteria;Alphaproteobacteria;Rhodobacterales;Rhodobacteraceae;Dinoroseobacter	100	100	100	100
Bacteria;Proteobacteria;Alphaproteobacteria;Rhodobacterales;Rhodobacteraceae;Limibaculum	53.3333	93.3333	100	22.2222
Bacteria;Proteobacteria;Alphaproteobacteria;Rhodobacterales;Rhodobacteraceae;Loktanella	60	73.3333	11.1111	0
Bacteria;Proteobacteria;Alphaproteobacteria;Rhodobacterales;Rhodobacteraceae;Marivita	100	86.6667	33.3333	0
Bacteria;Proteobacteria;Alphaproteobacteria;Rhodobacterales;Rhodobacteraceae;Nautella	46.6667	93.3333	0	0
Bacteria;Proteobacteria;Alphaproteobacteria;Rhodobacterales;Rhodobacteraceae;Oceanicella	100	100	66.6667	100
Bacteria;Proteobacteria;Alphaproteobacteria;Rhodobacterales;Rhodobacteraceae;Pseudoruegeria	100	100	33.3333	44.4444
Bacteria;Proteobacteria;Alphaproteobacteria;Rhodobacterales;Rhodobacteraceae;Roseivivax	66.6667	73.3333	22.2222	11.1111
Bacteria;Proteobacteria;Alphaproteobacteria;Rhodobacterales;Rhodobacteraceae;Roseobacter	100	100	77.7778	55.5556
Bacteria;Proteobacteria;Alphaproteobacteria;Rhodobacterales;Rhodobacteraceae;Roseovarius	100	100	88.8889	55.5556
Bacteria;Proteobacteria;Alphaproteobacteria;Rhodobacterales;Rhodobacteraceae;Ruegeria	100	100	100	100
Bacteria;Proteobacteria;Alphaproteobacteria;Rhodobacterales;Rhodobacteraceae;Shimia	100	100	22.2222	11.1111
Bacteria;Proteobacteria;Alphaproteobacteria;Rhodobacterales;Rhodobacteraceae;Silicimonas	100	100	100	88.8889
Bacteria;Proteobacteria;Alphaproteobacteria;Rhodobacterales;Rhodobacteraceae;Thalassobius	100	100	33.3333	22.2222
Bacteria;Proteobacteria;Alphaproteobacteria;Rhodobacterales;Rhodobacteraceae;Tropicimonas	33.3333	73.3333	33.3333	11.1111
Bacteria;Proteobacteria;Alphaproteobacteria;Rhodobacterales;Rhodobacteraceae;Yoonia-Loktanella	80	100	22.2222	0
Bacteria;Proteobacteria;Alphaproteobacteria;Rhodobacterales;Rhodobacteraceae;uncultured	100	100	100	100
Bacteria;Proteobacteria;Alphaproteobacteria;Rhodospirillales;AEGEAN-169_marine_group;AEGEAN-169_marine_group	40	40	100	100
Bacteria;Proteobacteria;Alphaproteobacteria;Rhodospirillales;Magnetospiraceae;uncultured	6.66667	6.66667	77.7778	11.1111
Bacteria;Proteobacteria;Alphaproteobacteria;Rickettsiales;AB1;AB1	93.3333	80	33.3333	11.1111
Bacteria;Proteobacteria;Alphaproteobacteria;Rickettsiales;Anaplasmataceae;Neorickettsia	86.6667	26.6667	11.1111	0
Bacteria;Proteobacteria;Alphaproteobacteria;Rickettsiales;Rickettsiaceae;Candidatus_Megaira	86.6667	66.6667	11.1111	0
Bacteria;Proteobacteria;Alphaproteobacteria;Rickettsiales;Rickettsiaceae;uncultured	80	80	77.7778	100
Bacteria;Proteobacteria;Alphaproteobacteria;SAR11_clade;Clade_I	0	6.66667	11.1111	100
Bacteria;Proteobacteria;Alphaproteobacteria;SAR11_clade;Clade_I;Clade_Ia	0	33.3333	88.8889	100
Bacteria;Proteobacteria;Alphaproteobacteria;SAR11_clade;Clade_I;Clade_Ib	0	26.6667	66.6667	100
Bacteria;Proteobacteria;Alphaproteobacteria;SAR11_clade;Clade_II;Clade_II	0	26.6667	77.7778	100
Bacteria;Proteobacteria;Alphaproteobacteria;SAR11_clade;Clade_III;Clade_III	0	20	88.8889	100
Bacteria;Proteobacteria;Alphaproteobacteria;Sphingomonadales;Sphingomonadaceae	73.3333	100	77.7778	55.5556
Bacteria;Proteobacteria;Alphaproteobacteria;Sphingomonadales;Sphingomonadaceae;Altererythrobacter	93.3333	100	100	100
Bacteria;Proteobacteria;Alphaproteobacteria;Sphingomonadales;Sphingomonadaceae;Erythrobacter	100	100	66.6667	77.7778
Bacteria;Proteobacteria;Alphaproteobacteria;Sphingomonadales;Sphingomonadaceae;Parasphingopyxis	60	100	66.6667	33.3333
Bacteria;Proteobacteria;Alphaproteobacteria;Sphingomonadales;Sphingomonadaceae;Sphingomicrobium	46.6667	73.3333	22.2222	0
Bacteria;Proteobacteria;Alphaproteobacteria;Sphingomonadales;Sphingomonadaceae;Sphingorhabdus	33.3333	86.6667	66.6667	33.3333
Bacteria;Proteobacteria;Alphaproteobacteria;Thalassobaculales;uncultured;uncultured	20	26.6667	77.7778	22.2222
Bacteria;Proteobacteria;Alphaproteobacteria;Tistrellales;Geminicoccaceae;uncultured	80	66.6667	77.7778	66.6667
Bacteria;Proteobacteria;Alphaproteobacteria;uncultured;uncultured;uncultured	100	100	100	55.5556
Bacteria;Proteobacteria;Gammaproteobacteria	80	60	100	100
Bacteria;Proteobacteria;Gammaproteobacteria;B2M28;B2M28;B2M28	100	100	100	100
Bacteria;Proteobacteria;Gammaproteobacteria;Cellvibrionales;Halieaceae	40	60	88.8889	66.6667
Bacteria;Proteobacteria;Gammaproteobacteria;Chromatiales;Chromatiaceae;Candidatus_Thiobios	100	100	100	88.8889
Bacteria;Proteobacteria;Gammaproteobacteria;Ectothiorhodospirales;Ectothiorhodospiraceae;Thiogranum	100	93.3333	100	77.7778
Bacteria;Proteobacteria;Gammaproteobacteria;Ga0077536;Ga0077536;Ga0077536	73.3333	100	88.8889	88.8889
Bacteria;Proteobacteria;Gammaproteobacteria;SAR86_clade;SAR86_clade;SAR86_clade	0	20	44.4444	100
Bacteria;Proteobacteria;Gammaproteobacteria;Steroidobacterales;Woeseiaceae;Woeseia	6.66667	13.3333	88.8889	44.4444
Bacteria;Proteobacteria;Gammaproteobacteria;Tenderiales;Tenderiaceae;Candidatus_Tenderia	100	100	100	77.7778
Bacteria;Proteobacteria;Gammaproteobacteria;Thiotrichales;Thiotrichaceae;uncultured	6.66667	26.6667	100	100
Bacteria;SAR324_clade(Marine_group_B);SAR324_clade(Marine_group_B);SAR324_clade(Marine_group_B);SAR324_clade(Marine_group_B);SAR324_clade(Marine_group_B)	100	100	100	100
Bacteria;Verrucomicrobiota;Verrucomicrobiae;Opitutales;Puniceicoccaceae;Lentimonas	13.3333	73.3333	22.2222	11.1111
Bacteria;WS2;WS2;WS2;WS2;WS2	0	6.66667	77.7778	11.1111

## Sheet: Table S8
Table S8. A list of indicator species and their taxonomic classification.
ASV	s.Midgut	s.Seawater	s.Sediment	s.Skin	index	stat	p.value	p.adj	Domain	Phylum	Class	Order	Family	Genus
Bacteria	1	1	1	0	11	0.939928	0.0016	0.00674894	Bacteria	Bacteria	Bacteria	Bacteria	Bacteria	Bacteria
Bacteria;Acidobacteriota;Acidobacteriae;PAUC26f;PAUC26f;PAUC26f	0	0	1	0	3	0.850138	0.0001	0.00074811	Bacteria	Acidobacteriota	Acidobacteriae	PAUC26f	PAUC26f	PAUC26f
Bacteria;Acidobacteriota;Aminicenantia;Aminicenantales;Aminicenantales;Aminicenantales	0	0	1	0	3	0.843955	0.0001	0.00074811	Bacteria	Acidobacteriota	Aminicenantia	Aminicenantales	Aminicenantales	Aminicenantales
Bacteria;Acidobacteriota;Subgroup_18;Subgroup_18;Subgroup_18;Subgroup_18	0	0	1	0	3	0.910996	0.0001	0.00074811	Bacteria	Acidobacteriota	Subgroup_18	Subgroup_18	Subgroup_18	Subgroup_18
Bacteria;Acidobacteriota;Subgroup_21;Subgroup_21;Subgroup_21;Subgroup_21	0	0	1	0	3	0.954455	0.0001	0.00074811	Bacteria	Acidobacteriota	Subgroup_21	Subgroup_21	Subgroup_21	Subgroup_21
Bacteria;Acidobacteriota;Subgroup_22;Subgroup_22;Subgroup_22;Subgroup_22	0	0	1	0	3	0.645497	0.0006	0.00306968	Bacteria	Acidobacteriota	Subgroup_22	Subgroup_22	Subgroup_22	Subgroup_22
Bacteria;Acidobacteriota;Thermoanaerobaculia;Thermoanaerobaculales;Thermoanaerobaculaceae;Subgroup_10	0	0	1	0	3	0.735738	0.0002	0.0012688	Bacteria	Acidobacteriota	Thermoanaerobaculia	Thermoanaerobaculales	Thermoanaerobaculaceae	Subgroup_10
Bacteria;Actinobacteriota;Acidimicrobiia;Actinomarinales;Actinomarinaceae;Candidatus_Actinomarina	0	1	1	0	8	0.993124	0.0001	0.00074811	Bacteria	Actinobacteriota	Acidimicrobiia	Actinomarinales	Actinomarinaceae	Candidatus_Actinomarina
Bacteria;Actinobacteriota;Acidimicrobiia;Actinomarinales;Actinomarinales;Actinomarinales	0	0	1	0	3	0.770261	0.0001	0.00074811	Bacteria	Actinobacteriota	Acidimicrobiia	Actinomarinales	Actinomarinales	Actinomarinales
Bacteria;Actinobacteriota;Acidimicrobiia;Microtrichales;Ilumatobacteraceae;uncultured	0	1	1	1	14	0.902444	0.0002	0.0012688	Bacteria	Actinobacteriota	Acidimicrobiia	Microtrichales	Ilumatobacteraceae	uncultured
Bacteria;Actinobacteriota;Acidimicrobiia;Microtrichales;Microtrichaceae	0	0	1	0	3	0.626801	0.0022	0.00881111	Bacteria	Actinobacteriota	Acidimicrobiia	Microtrichales	Microtrichaceae	Microtrichaceae
Bacteria;Actinobacteriota;Acidimicrobiia;Microtrichales;Microtrichaceae;IMCC26207	1	0	1	1	13	0.93035	0.0001	0.00074811	Bacteria	Actinobacteriota	Acidimicrobiia	Microtrichales	Microtrichaceae	IMCC26207
Bacteria;Actinobacteriota;Acidimicrobiia;Microtrichales;Microtrichaceae;uncultured	1	0	1	1	13	0.950191	0.0008	0.00384485	Bacteria	Actinobacteriota	Acidimicrobiia	Microtrichales	Microtrichaceae	uncultured
Bacteria;Actinobacteriota;Actinobacteria;Propionibacteriales;Propionibacteriaceae;Cutibacterium	1	0	0	1	7	0.730297	0.0009	0.00427365	Bacteria	Actinobacteriota	Actinobacteria	Propionibacteriales	Propionibacteriaceae	Cutibacterium
Bacteria;Bacteroidota;Bacteroidia;Bacteroidales;Bacteroidaceae;Bacteroides	1	0	0	0	1	0.715464	0.0013	0.00575922	Bacteria	Bacteroidota	Bacteroidia	Bacteroidales	Bacteroidaceae	Bacteroides
Bacteria;Bacteroidota;Bacteroidia;Bacteroidales;Prolixibacteraceae	0	0	1	0	3	0.751222	0.0006	0.00306968	Bacteria	Bacteroidota	Bacteroidia	Bacteroidales	Prolixibacteraceae	Prolixibacteraceae
Bacteria;Bacteroidota;Bacteroidia;Bacteroidales;Prolixibacteraceae;Draconibacterium	0	0	1	1	10	0.802315	0.0002	0.0012688	Bacteria	Bacteroidota	Bacteroidia	Bacteroidales	Prolixibacteraceae	Draconibacterium
Bacteria;Bacteroidota;Bacteroidia;Bacteroidales;Prolixibacteraceae;Prolixibacter	0	0	1	0	3	0.742739	0.0001	0.00074811	Bacteria	Bacteroidota	Bacteroidia	Bacteroidales	Prolixibacteraceae	Prolixibacter
Bacteria;Bacteroidota;Bacteroidia;Bacteroidales;SB-5;SB-5	0	0	1	0	3	0.983999	0.0001	0.00074811	Bacteria	Bacteroidota	Bacteroidia	Bacteroidales	SB-5	SB-5
Bacteria;Bacteroidota;Bacteroidia;Bacteroidetes_VC2.1_Bac22;Bacteroidetes_VC2.1_Bac22;Bacteroidetes_VC2.1_Bac22	1	0	1	1	13	0.9337	0.0001	0.00074811	Bacteria	Bacteroidota	Bacteroidia	Bacteroidetes_VC2.1_Bac22	Bacteroidetes_VC2.1_Bac22	Bacteroidetes_VC2.1_Bac22
Bacteria;Bacteroidota;Bacteroidia;Chitinophagales;Saprospiraceae	1	0	1	1	13	0.945671	0.0001	0.00074811	Bacteria	Bacteroidota	Bacteroidia	Chitinophagales	Saprospiraceae	Saprospiraceae
Bacteria;Bacteroidota;Bacteroidia;Chitinophagales;Saprospiraceae;Portibacter	0	0	1	1	10	0.867857	0.0015	0.00642973	Bacteria	Bacteroidota	Bacteroidia	Chitinophagales	Saprospiraceae	Portibacter
Bacteria;Bacteroidota;Bacteroidia;Chitinophagales;Saprospiraceae;Rubidimonas	0	0	0	1	4	0.778652	0.0003	0.0017365	Bacteria	Bacteroidota	Bacteroidia	Chitinophagales	Saprospiraceae	Rubidimonas
Bacteria;Bacteroidota;Bacteroidia;Chitinophagales;Saprospiraceae;uncultured	1	0	1	1	13	0.995516	0.0001	0.00074811	Bacteria	Bacteroidota	Bacteroidia	Chitinophagales	Saprospiraceae	uncultured
Bacteria;Bacteroidota;Bacteroidia;Chitinophagales;uncultured;uncultured	1	0	1	1	13	0.943356	0.0003	0.0017365	Bacteria	Bacteroidota	Bacteroidia	Chitinophagales	uncultured	uncultured
Bacteria;Bacteroidota;Bacteroidia;Cytophagales;Amoebophilaceae;Candidatus_Amoebophilus	1	0	0	1	7	0.897048	0.0001	0.00074811	Bacteria	Bacteroidota	Bacteroidia	Cytophagales	Amoebophilaceae	Candidatus_Amoebophilus
Bacteria;Bacteroidota;Bacteroidia;Cytophagales;Amoebophilaceae;uncultured	1	0	1	1	13	0.955036	0.0001	0.00074811	Bacteria	Bacteroidota	Bacteroidia	Cytophagales	Amoebophilaceae	uncultured
Bacteria;Bacteroidota;Bacteroidia;Cytophagales;Cyclobacteriaceae	1	1	0	1	12	0.994409	0.0003	0.0017365	Bacteria	Bacteroidota	Bacteroidia	Cytophagales	Cyclobacteriaceae	Cyclobacteriaceae
Bacteria;Bacteroidota;Bacteroidia;Cytophagales;Cyclobacteriaceae;Algoriphagus	0	0	0	1	4	0.742967	0.0008	0.00384485	Bacteria	Bacteroidota	Bacteroidia	Cytophagales	Cyclobacteriaceae	Algoriphagus
Bacteria;Bacteroidota;Bacteroidia;Cytophagales;Cyclobacteriaceae;Ekhidna	0	0	0	1	4	0.88888	0.0002	0.0012688	Bacteria	Bacteroidota	Bacteroidia	Cytophagales	Cyclobacteriaceae	Ekhidna
Bacteria;Bacteroidota;Bacteroidia;Cytophagales;Cyclobacteriaceae;Fabibacter	0	0	0	1	4	0.79421	0.0005	0.00266107	Bacteria	Bacteroidota	Bacteroidia	Cytophagales	Cyclobacteriaceae	Fabibacter
Bacteria;Bacteroidota;Bacteroidia;Cytophagales;Cyclobacteriaceae;Fulvivirga	1	0	0	1	7	0.977033	0.0001	0.00074811	Bacteria	Bacteroidota	Bacteroidia	Cytophagales	Cyclobacteriaceae	Fulvivirga
Bacteria;Bacteroidota;Bacteroidia;Cytophagales;Cyclobacteriaceae;Marinoscillum	0	1	1	1	14	0.826611	0.0004	0.0021726	Bacteria	Bacteroidota	Bacteroidia	Cytophagales	Cyclobacteriaceae	Marinoscillum
Bacteria;Bacteroidota;Bacteroidia;Cytophagales;Cyclobacteriaceae;uncultured	1	0	1	1	13	0.991399	0.0001	0.00074811	Bacteria	Bacteroidota	Bacteroidia	Cytophagales	Cyclobacteriaceae	uncultured
Bacteria;Bacteroidota;Bacteroidia;Cytophagales;Flammeovirgaceae;Sediminitomix	1	0	0	0	1	0.678499	0.0015	0.00642973	Bacteria	Bacteroidota	Bacteroidia	Cytophagales	Flammeovirgaceae	Sediminitomix
Bacteria;Bacteroidota;Bacteroidia;Flavobacteriales	1	0	0	1	7	0.908239	0.0001	0.00074811	Bacteria	Bacteroidota	Bacteroidia	Flavobacteriales	Flavobacteriales	Flavobacteriales
Bacteria;Bacteroidota;Bacteroidia;Flavobacteriales;Crocinitomicaceae;Crocinitomix	0	0	1	1	10	0.776555	0.0025	0.00971814	Bacteria	Bacteroidota	Bacteroidia	Flavobacteriales	Crocinitomicaceae	Crocinitomix
Bacteria;Bacteroidota;Bacteroidia;Flavobacteriales;Crocinitomicaceae;uncultured	1	0	0	1	7	0.930949	0.0001	0.00074811	Bacteria	Bacteroidota	Bacteroidia	Flavobacteriales	Crocinitomicaceae	uncultured
Bacteria;Bacteroidota;Bacteroidia;Flavobacteriales;Cryomorphaceae	0	0	0	1	4	0.757362	0.0008	0.00384485	Bacteria	Bacteroidota	Bacteroidia	Flavobacteriales	Cryomorphaceae	Cryomorphaceae
Bacteria;Bacteroidota;Bacteroidia;Flavobacteriales;Cryomorphaceae;NS10_marine_group	1	0	0	1	7	0.996897	0.0001	0.00074811	Bacteria	Bacteroidota	Bacteroidia	Flavobacteriales	Cryomorphaceae	NS10_marine_group
Bacteria;Bacteroidota;Bacteroidia;Flavobacteriales;Cryomorphaceae;Vicingus	0	0	0	1	4	0.82944	0.0004	0.0021726	Bacteria	Bacteroidota	Bacteroidia	Flavobacteriales	Cryomorphaceae	Vicingus
Bacteria;Bacteroidota;Bacteroidia;Flavobacteriales;Flavobacteriaceae	1	0	1	1	13	0.9677	0.0008	0.00384485	Bacteria	Bacteroidota	Bacteroidia	Flavobacteriales	Flavobacteriaceae	Flavobacteriaceae
Bacteria;Bacteroidota;Bacteroidia;Flavobacteriales;Flavobacteriaceae;Aquibacter	0	0	0	1	4	0.849911	0.0001	0.00074811	Bacteria	Bacteroidota	Bacteroidia	Flavobacteriales	Flavobacteriaceae	Aquibacter
Bacteria;Bacteroidota;Bacteroidia;Flavobacteriales;Flavobacteriaceae;Aureisphaera	0	0	0	1	4	0.835566	0.0001	0.00074811	Bacteria	Bacteroidota	Bacteroidia	Flavobacteriales	Flavobacteriaceae	Aureisphaera
Bacteria;Bacteroidota;Bacteroidia;Flavobacteriales;Flavobacteriaceae;Aureitalea	1	0	0	1	7	0.971723	0.0001	0.00074811	Bacteria	Bacteroidota	Bacteroidia	Flavobacteriales	Flavobacteriaceae	Aureitalea
Bacteria;Bacteroidota;Bacteroidia;Flavobacteriales;Flavobacteriaceae;Dokdonia	0	0	0	1	4	0.896054	0.0001	0.00074811	Bacteria	Bacteroidota	Bacteroidia	Flavobacteriales	Flavobacteriaceae	Dokdonia
Bacteria;Bacteroidota;Bacteroidia;Flavobacteriales;Flavobacteriaceae;Flavirhabdus	0	0	0	1	4	0.730297	0.0004	0.0021726	Bacteria	Bacteroidota	Bacteroidia	Flavobacteriales	Flavobacteriaceae	Flavirhabdus
Bacteria;Bacteroidota;Bacteroidia;Flavobacteriales;Flavobacteriaceae;Flavobacteriaceae	1	0	1	1	13	0.83205	0.0025	0.00971814	Bacteria	Bacteroidota	Bacteroidia	Flavobacteriales	Flavobacteriaceae	Flavobacteriaceae
Bacteria;Bacteroidota;Bacteroidia;Flavobacteriales;Flavobacteriaceae;Gilvibacter	0	0	0	1	4	0.786378	0.0002	0.0012688	Bacteria	Bacteroidota	Bacteroidia	Flavobacteriales	Flavobacteriaceae	Gilvibacter
Bacteria;Bacteroidota;Bacteroidia;Flavobacteriales;Flavobacteriaceae;Hanstruepera	0	0	0	1	4	0.795593	0.0012	0.00543771	Bacteria	Bacteroidota	Bacteroidia	Flavobacteriales	Flavobacteriaceae	Hanstruepera
Bacteria;Bacteroidota;Bacteroidia;Flavobacteriales;Flavobacteriaceae;Lutibacter	1	0	0	1	7	0.976471	0.0001	0.00074811	Bacteria	Bacteroidota	Bacteroidia	Flavobacteriales	Flavobacteriaceae	Lutibacter
Bacteria;Bacteroidota;Bacteroidia;Flavobacteriales;Flavobacteriaceae;Lutimonas	1	0	0	1	7	0.86728	0.0001	0.00074811	Bacteria	Bacteroidota	Bacteroidia	Flavobacteriales	Flavobacteriaceae	Lutimonas
Bacteria;Bacteroidota;Bacteroidia;Flavobacteriales;Flavobacteriaceae;Maritimimonas	0	0	0	1	4	0.668206	0.0022	0.00881111	Bacteria	Bacteroidota	Bacteroidia	Flavobacteriales	Flavobacteriaceae	Maritimimonas
Bacteria;Bacteroidota;Bacteroidia;Flavobacteriales;Flavobacteriaceae;Muricauda	0	0	0	1	4	0.819991	0.0001	0.00074811	Bacteria	Bacteroidota	Bacteroidia	Flavobacteriales	Flavobacteriaceae	Muricauda
Bacteria;Bacteroidota;Bacteroidia;Flavobacteriales;Flavobacteriaceae;NS2b_marine_group	0	1	0	0	2	0.881917	0.0001	0.00074811	Bacteria	Bacteroidota	Bacteroidia	Flavobacteriales	Flavobacteriaceae	NS2b_marine_group
Bacteria;Bacteroidota;Bacteroidia;Flavobacteriales;Flavobacteriaceae;NS4_marine_group	0	1	0	0	2	0.970383	0.0001	0.00074811	Bacteria	Bacteroidota	Bacteroidia	Flavobacteriales	Flavobacteriaceae	NS4_marine_group
Bacteria;Bacteroidota;Bacteroidia;Flavobacteriales;Flavobacteriaceae;NS5_marine_group	0	1	0	0	2	0.968215	0.0001	0.00074811	Bacteria	Bacteroidota	Bacteroidia	Flavobacteriales	Flavobacteriaceae	NS5_marine_group
Bacteria;Bacteroidota;Bacteroidia;Flavobacteriales;Flavobacteriaceae;Pseudofulvibacter	0	0	0	1	4	0.68313	0.002	0.00826042	Bacteria	Bacteroidota	Bacteroidia	Flavobacteriales	Flavobacteriaceae	Pseudofulvibacter
Bacteria;Bacteroidota;Bacteroidia;Flavobacteriales;Flavobacteriaceae;Psychroflexus	0	0	0	1	4	0.83238	0.0001	0.00074811	Bacteria	Bacteroidota	Bacteroidia	Flavobacteriales	Flavobacteriaceae	Psychroflexus
Bacteria;Bacteroidota;Bacteroidia;Flavobacteriales;Flavobacteriaceae;Robiginitalea	1	0	1	1	13	0.98229	0.0001	0.00074811	Bacteria	Bacteroidota	Bacteroidia	Flavobacteriales	Flavobacteriaceae	Robiginitalea
Bacteria;Bacteroidota;Bacteroidia;Flavobacteriales;Flavobacteriaceae;Seonamhaeicola	1	0	0	1	7	0.856349	0.0002	0.0012688	Bacteria	Bacteroidota	Bacteroidia	Flavobacteriales	Flavobacteriaceae	Seonamhaeicola
Bacteria;Bacteroidota;Bacteroidia;Flavobacteriales;Flavobacteriaceae;Tenacibaculum	0	0	0	1	4	0.880313	0.0001	0.00074811	Bacteria	Bacteroidota	Bacteroidia	Flavobacteriales	Flavobacteriaceae	Tenacibaculum
Bacteria;Bacteroidota;Bacteroidia;Flavobacteriales;Flavobacteriaceae;Ulvibacter	0	0	1	1	10	0.831831	0.001	0.00463743	Bacteria	Bacteroidota	Bacteroidia	Flavobacteriales	Flavobacteriaceae	Ulvibacter
Bacteria;Bacteroidota;Bacteroidia;Flavobacteriales;Flavobacteriaceae;Winogradskyella	1	0	0	1	7	0.977216	0.0001	0.00074811	Bacteria	Bacteroidota	Bacteroidia	Flavobacteriales	Flavobacteriaceae	Winogradskyella
Bacteria;Bacteroidota;Bacteroidia;Flavobacteriales;Flavobacteriaceae;uncultured	1	1	0	1	12	0.951537	0.0002	0.0012688	Bacteria	Bacteroidota	Bacteroidia	Flavobacteriales	Flavobacteriaceae	uncultured
Bacteria;Bacteroidota;Bacteroidia;Flavobacteriales;NS9_marine_group;NS9_marine_group	0	0	0	1	4	0.839039	0.0013	0.00575922	Bacteria	Bacteroidota	Bacteroidia	Flavobacteriales	NS9_marine_group	NS9_marine_group
Bacteria;Bacteroidota;Bacteroidia;Sphingobacteriales;Lentimicrobiaceae;Lentimicrobiaceae	1	0	1	1	13	0.919305	0.0002	0.0012688	Bacteria	Bacteroidota	Bacteroidia	Sphingobacteriales	Lentimicrobiaceae	Lentimicrobiaceae
Bacteria;Bacteroidota;Bacteroidia;Sphingobacteriales;NS11-12_marine_group;NS11-12_marine_group	0	1	0	1	9	0.967904	0.0001	0.00074811	Bacteria	Bacteroidota	Bacteroidia	Sphingobacteriales	NS11-12_marine_group	NS11-12_marine_group
Bacteria;Bacteroidota;Ignavibacteria;Ignavibacteriales	0	0	1	0	3	0.698932	0.0021	0.00858402	Bacteria	Bacteroidota	Ignavibacteria	Ignavibacteriales	Ignavibacteriales	Ignavibacteriales
Bacteria;Bacteroidota;Kapabacteria;Kapabacteriales;Kapabacteriales;Kapabacteriales	1	0	1	1	13	0.83205	0.0008	0.00384485	Bacteria	Bacteroidota	Kapabacteria	Kapabacteriales	Kapabacteriales	Kapabacteriales
Bacteria;Bacteroidota;Kryptonia;Kryptoniales;BSV26;BSV26	0	0	1	0	3	0.840875	0.0001	0.00074811	Bacteria	Bacteroidota	Kryptonia	Kryptoniales	BSV26	BSV26
Bacteria;Bacteroidota;Rhodothermia;Balneolales;Balneolaceae;Balneola	0	1	0	0	2	0.965561	0.0001	0.00074811	Bacteria	Bacteroidota	Rhodothermia	Balneolales	Balneolaceae	Balneola
Bacteria;Bacteroidota;Rhodothermia;Rhodothermales;Rhodothermaceae;uncultured	0	0	1	1	10	0.924993	0.0004	0.0021726	Bacteria	Bacteroidota	Rhodothermia	Rhodothermales	Rhodothermaceae	uncultured
Bacteria;Bdellovibrionota;Bdellovibrionia;Bdellovibrionales;Bdellovibrionaceae;Bdellovibrio	1	0	1	1	13	0.936223	0.0004	0.0021726	Bacteria	Bdellovibrionota	Bdellovibrionia	Bdellovibrionales	Bdellovibrionaceae	Bdellovibrio
Bacteria;CK-2C2-2;CK-2C2-2;CK-2C2-2;CK-2C2-2;CK-2C2-2	0	0	1	0	3	0.860594	0.0001	0.00074811	Bacteria	CK-2C2-2	CK-2C2-2	CK-2C2-2	CK-2C2-2	CK-2C2-2
Bacteria;Campilobacterota;Campylobacteria;Campylobacterales;Arcobacteraceae	0	1	0	0	2	0.830943	0.0001	0.00074811	Bacteria	Campilobacterota	Campylobacteria	Campylobacterales	Arcobacteraceae	Arcobacteraceae
Bacteria;Campilobacterota;Campylobacteria;Campylobacterales;Sulfurimonadaceae;Sulfurimonas	0	0	1	0	3	0.888622	0.0001	0.00074811	Bacteria	Campilobacterota	Campylobacteria	Campylobacterales	Sulfurimonadaceae	Sulfurimonas
Bacteria;Campilobacterota;Campylobacteria;Campylobacterales;Sulfurospirillaceae;Sulfurospirillum	1	0	0	1	7	0.912871	0.0001	0.00074811	Bacteria	Campilobacterota	Campylobacteria	Campylobacterales	Sulfurospirillaceae	Sulfurospirillum
Bacteria;Campilobacterota;Campylobacteria;Campylobacterales;Sulfurovaceae;Sulfurovum	1	0	1	1	13	0.988098	0.0001	0.00074811	Bacteria	Campilobacterota	Campylobacteria	Campylobacterales	Sulfurovaceae	Sulfurovum
Bacteria;Chloroflexi;Anaerolineae;ADurb.Bin180;ADurb.Bin180;ADurb.Bin180	0	0	1	0	3	0.627379	0.002	0.00826042	Bacteria	Chloroflexi	Anaerolineae	ADurb.Bin180	ADurb.Bin180	ADurb.Bin180
Bacteria;Chloroflexi;Anaerolineae;Anaerolineales;Anaerolineaceae;uncultured	1	1	1	0	11	0.897844	0.0011	0.0050422	Bacteria	Chloroflexi	Anaerolineae	Anaerolineales	Anaerolineaceae	uncultured
Bacteria;Chloroflexi;Anaerolineae;Ardenticatenales;uncultured;uncultured	0	0	1	0	3	0.833963	0.0007	0.00349119	Bacteria	Chloroflexi	Anaerolineae	Ardenticatenales	uncultured	uncultured
Bacteria;Chloroflexi;Anaerolineae;Caldilineales;Caldilineaceae;uncultured	1	0	1	1	13	0.946174	0.0001	0.00074811	Bacteria	Chloroflexi	Anaerolineae	Caldilineales	Caldilineaceae	uncultured
Bacteria;Chloroflexi;Anaerolineae;SBR1031;SBR1031;SBR1031	0	0	1	0	3	0.933754	0.0001	0.00074811	Bacteria	Chloroflexi	Anaerolineae	SBR1031	SBR1031	SBR1031
Bacteria;Chloroflexi;Dehalococcoidia	0	0	1	0	3	0.733976	0.0005	0.00266107	Bacteria	Chloroflexi	Dehalococcoidia	Dehalococcoidia	Dehalococcoidia	Dehalococcoidia
Bacteria;Chloroflexi;Dehalococcoidia;661239;661239;661239	0	0	1	0	3	0.701355	0.0006	0.00306968	Bacteria	Chloroflexi	Dehalococcoidia	661239	661239	661239
Bacteria;Chloroflexi;Dehalococcoidia;FS117-23B-02;FS117-23B-02;FS117-23B-02	0	0	1	0	3	0.774017	0.0002	0.0012688	Bacteria	Chloroflexi	Dehalococcoidia	FS117-23B-02	FS117-23B-02	FS117-23B-02
Bacteria;Chloroflexi;Dehalococcoidia;MSBL5;MSBL5;MSBL5	0	0	1	0	3	0.844983	0.0003	0.0017365	Bacteria	Chloroflexi	Dehalococcoidia	MSBL5	MSBL5	MSBL5
Bacteria;Chloroflexi;Dehalococcoidia;SAR202_clade;SAR202_clade;SAR202_clade	0	1	1	0	8	0.942809	0.0001	0.00074811	Bacteria	Chloroflexi	Dehalococcoidia	SAR202_clade	SAR202_clade	SAR202_clade
Bacteria;Chloroflexi;JG30-KF-CM66;JG30-KF-CM66;JG30-KF-CM66;JG30-KF-CM66	0	1	1	0	8	0.776993	0.0001	0.00074811	Bacteria	Chloroflexi	JG30-KF-CM66	JG30-KF-CM66	JG30-KF-CM66	JG30-KF-CM66
Bacteria;Cyanobacteria;Cyanobacteriia;Cyanobacteriales;Cyanobacteriaceae;Cyanobacterium_CLg1	1	0	0	1	7	0.871963	0.0004	0.0021726	Bacteria	Cyanobacteria	Cyanobacteriia	Cyanobacteriales	Cyanobacteriaceae	Cyanobacterium_CLg1
Bacteria;Cyanobacteria;Cyanobacteriia;Cyanobacteriales;Oscillatoriaceae;uncultured	1	0	0	0	1	0.73201	0.0023	0.0091195	Bacteria	Cyanobacteria	Cyanobacteriia	Cyanobacteriales	Oscillatoriaceae	uncultured
Bacteria;Cyanobacteria;Cyanobacteriia;Cyanobacteriales;Xenococcaceae;Chroococcidiopsis_PCC-6712	1	0	0	0	1	0.838081	0.0003	0.0017365	Bacteria	Cyanobacteria	Cyanobacteriia	Cyanobacteriales	Xenococcaceae	Chroococcidiopsis_PCC-6712
Bacteria;Cyanobacteria;Cyanobacteriia;Cyanobacteriales;Xenococcaceae;Pleurocapsa_PCC-7319	1	0	0	0	1	0.931377	0.0001	0.00074811	Bacteria	Cyanobacteria	Cyanobacteriia	Cyanobacteriales	Xenococcaceae	Pleurocapsa_PCC-7319
Bacteria;Cyanobacteria;Cyanobacteriia;Cyanobacteriales;Xenococcaceae;Xenococcus_PCC-7305	1	0	0	0	1	0.938648	0.0001	0.00074811	Bacteria	Cyanobacteria	Cyanobacteriia	Cyanobacteriales	Xenococcaceae	Xenococcus_PCC-7305
Bacteria;Cyanobacteria;Cyanobacteriia;Cyanobacteriales;Xenococcaceae;uncultured	1	0	0	1	7	0.816497	0.0001	0.00074811	Bacteria	Cyanobacteria	Cyanobacteriia	Cyanobacteriales	Xenococcaceae	uncultured
Bacteria;Cyanobacteria;Cyanobacteriia;Eurycoccales;Eurycoccales_Incertae_Sedis;Synechococcus_PCC-7336	1	0	0	1	7	0.864326	0.0002	0.0012688	Bacteria	Cyanobacteria	Cyanobacteriia	Eurycoccales	Eurycoccales_Incertae_Sedis	Synechococcus_PCC-7336
Bacteria;Cyanobacteria;Cyanobacteriia;Leptolyngbyales;Leptolyngbyaceae;uncultured	1	0	0	0	1	0.941952	0.0001	0.00074811	Bacteria	Cyanobacteria	Cyanobacteriia	Leptolyngbyales	Leptolyngbyaceae	uncultured
Bacteria;Cyanobacteria;Cyanobacteriia;Synechococcales;Cyanobiaceae;Cyanobium_PCC-6307	1	0	0	1	7	0.870407	0.0001	0.00074811	Bacteria	Cyanobacteria	Cyanobacteriia	Synechococcales	Cyanobiaceae	Cyanobium_PCC-6307
Bacteria;Cyanobacteria;Cyanobacteriia;Synechococcales;Cyanobiaceae;Synechococcus_CC9902	1	0	0	1	7	0.974703	0.0001	0.00074811	Bacteria	Cyanobacteria	Cyanobacteriia	Synechococcales	Cyanobiaceae	Synechococcus_CC9902
Bacteria;Dadabacteria;Dadabacteriia;Dadabacteriales;Dadabacteriales;Dadabacteriales	0	1	0	0	2	0.784198	0.0002	0.0012688	Bacteria	Dadabacteria	Dadabacteriia	Dadabacteriales	Dadabacteriales	Dadabacteriales
Bacteria;Deferrisomatota;Defferrisomatia;Defferrisomatales;Defferrisomataceae;Deferrisoma	0	0	1	0	3	0.909898	0.0001	0.00074811	Bacteria	Deferrisomatota	Defferrisomatia	Defferrisomatales	Defferrisomataceae	Deferrisoma
Bacteria;Desulfobacterota;Desulfobacteria;Desulfobacterales;Desulfosarcinaceae;Sva0081_sediment_group	0	0	1	0	3	0.629941	0.0022	0.00881111	Bacteria	Desulfobacterota	Desulfobacteria	Desulfobacterales	Desulfosarcinaceae	Sva0081_sediment_group
Bacteria;Desulfobacterota;Desulfuromonadia;Bradymonadales;Bradymonadales;Bradymonadales	0	0	1	1	10	0.84468	0.0009	0.00427365	Bacteria	Desulfobacterota	Desulfuromonadia	Bradymonadales	Bradymonadales	Bradymonadales
Bacteria;Desulfobacterota;Desulfuromonadia;Desulfuromonadia;Geopsychrobacteraceae	0	0	1	0	3	0.920929	0.0001	0.00074811	Bacteria	Desulfobacterota	Desulfuromonadia	Desulfuromonadia	Geopsychrobacteraceae	Geopsychrobacteraceae
Bacteria;Desulfobacterota;Desulfuromonadia;PB19;PB19;PB19	0	0	1	0	3	0.919246	0.0001	0.00074811	Bacteria	Desulfobacterota	Desulfuromonadia	PB19	PB19	PB19
Bacteria;Elusimicrobiota;Lineage_IIb;Lineage_IIb;Lineage_IIb;Lineage_IIb	0	0	1	0	3	0.706276	0.0012	0.00543771	Bacteria	Elusimicrobiota	Lineage_IIb	Lineage_IIb	Lineage_IIb	Lineage_IIb
Bacteria;Firmicutes;Bacilli;Acholeplasmatales;Acholeplasmataceae;Acholeplasma	0	1	0	0	2	0.982526	0.0001	0.00074811	Bacteria	Firmicutes	Bacilli	Acholeplasmatales	Acholeplasmataceae	Acholeplasma
Bacteria;Firmicutes;Clostridia	1	0	0	0	1	0.953137	0.0001	0.00074811	Bacteria	Firmicutes	Clostridia	Clostridia	Clostridia	Clostridia
Bacteria;Firmicutes;Clostridia;Clostridiales;Clostridiaceae	1	0	0	0	1	0.810465	0.0007	0.00349119	Bacteria	Firmicutes	Clostridia	Clostridiales	Clostridiaceae	Clostridiaceae
Bacteria;Firmicutes;Clostridia;Clostridiales;Clostridiaceae;Clostridium_sensu_stricto_1	1	0	0	1	7	0.890114	0.0001	0.00074811	Bacteria	Firmicutes	Clostridia	Clostridiales	Clostridiaceae	Clostridium_sensu_stricto_1
Bacteria;Firmicutes;Clostridia;Lachnospirales;Lachnospiraceae;Vallitalea	1	0	0	0	1	0.699482	0.001	0.00463743	Bacteria	Firmicutes	Clostridia	Lachnospirales	Lachnospiraceae	Vallitalea
Bacteria;Firmicutes;Clostridia;Peptostreptococcales-Tissierellales	1	0	0	0	1	0.800288	0.0003	0.0017365	Bacteria	Firmicutes	Clostridia	Peptostreptococcales-Tissierellales	Peptostreptococcales-Tissierellales	Peptostreptococcales-Tissierellales
Bacteria;Firmicutes;Clostridia;Peptostreptococcales-Tissierellales;Peptostreptococcaceae;Tepidibacter	1	0	1	1	13	0.883307	0.0004	0.0021726	Bacteria	Firmicutes	Clostridia	Peptostreptococcales-Tissierellales	Peptostreptococcaceae	Tepidibacter
Bacteria;Firmicutes;Clostridia;Peptostreptococcales-Tissierellales;Peptostreptococcales-Tissierellales;Anaeromicrobium	1	0	0	1	7	0.774597	0.0003	0.0017365	Bacteria	Firmicutes	Clostridia	Peptostreptococcales-Tissierellales	Peptostreptococcales-Tissierellales	Anaeromicrobium
Bacteria;Firmicutes;Clostridia;Peptostreptococcales-Tissierellales;Peptostreptococcales-Tissierellales;Clostridiisalibacter	1	0	1	1	13	0.881556	0.001	0.00463743	Bacteria	Firmicutes	Clostridia	Peptostreptococcales-Tissierellales	Peptostreptococcales-Tissierellales	Clostridiisalibacter
Bacteria;Fusobacteriota;Fusobacteriia;Fusobacteriales;Fusobacteriaceae;Propionigenium	1	0	0	1	7	0.951319	0.0001	0.00074811	Bacteria	Fusobacteriota	Fusobacteriia	Fusobacteriales	Fusobacteriaceae	Propionigenium
Bacteria;Gemmatimonadota;BD2-11_terrestrial_group;BD2-11_terrestrial_group;BD2-11_terrestrial_group;BD2-11_terrestrial_group	0	0	1	0	3	0.745356	0.0002	0.0012688	Bacteria	Gemmatimonadota	BD2-11_terrestrial_group	BD2-11_terrestrial_group	BD2-11_terrestrial_group	BD2-11_terrestrial_group
Bacteria;Gemmatimonadota;Gemmatimonadetes;Gemmatimonadales;Gemmatimonadaceae;uncultured	0	0	1	0	3	0.812939	0.0002	0.0012688	Bacteria	Gemmatimonadota	Gemmatimonadetes	Gemmatimonadales	Gemmatimonadaceae	uncultured
Bacteria;Gemmatimonadota;PAUC43f_marine_benthic_group;PAUC43f_marine_benthic_group;PAUC43f_marine_benthic_group;PAUC43f_marine_benthic_group	0	0	1	0	3	0.745356	0.0002	0.0012688	Bacteria	Gemmatimonadota	PAUC43f_marine_benthic_group	PAUC43f_marine_benthic_group	PAUC43f_marine_benthic_group	PAUC43f_marine_benthic_group
Bacteria;LCP-89;LCP-89;LCP-89;LCP-89;LCP-89	0	0	1	0	3	0.995234	0.0001	0.00074811	Bacteria	LCP-89	LCP-89	LCP-89	LCP-89	LCP-89
Bacteria;Latescibacterota;Latescibacterota;Latescibacterota;Latescibacterota;Latescibacterota	0	0	1	0	3	0.666667	0.0016	0.00674894	Bacteria	Latescibacterota	Latescibacterota	Latescibacterota	Latescibacterota	Latescibacterota
Bacteria;Margulisbacteria;Margulisbacteria;Margulisbacteria;Margulisbacteria;Margulisbacteria	0	1	0	0	2	0.876817	0.0001	0.00074811	Bacteria	Margulisbacteria	Margulisbacteria	Margulisbacteria	Margulisbacteria	Margulisbacteria
Bacteria;Marinimicrobia_(SAR406_clade);Marinimicrobia_(SAR406_clade);Marinimicrobia_(SAR406_clade);Marinimicrobia_(SAR406_clade);Marinimicrobia_(SAR406_clade)	0	1	0	0	2	0.808069	0.0002	0.0012688	Bacteria	Marinimicrobia_(SAR406_clade)	Marinimicrobia_(SAR406_clade)	Marinimicrobia_(SAR406_clade)	Marinimicrobia_(SAR406_clade)	Marinimicrobia_(SAR406_clade)
Bacteria;Myxococcota;Polyangia;Nannocystales;Nannocystaceae;uncultured	0	0	1	0	3	0.771314	0.0003	0.0017365	Bacteria	Myxococcota	Polyangia	Nannocystales	Nannocystaceae	uncultured
Bacteria;Myxococcota;Polyangia;PS-B29;PS-B29;PS-B29	0	0	1	0	3	0.666667	0.0014	0.00606667	Bacteria	Myxococcota	Polyangia	PS-B29	PS-B29	PS-B29
Bacteria;Myxococcota;Polyangia;VHS-B4-70;VHS-B4-70;VHS-B4-70	0	0	1	0	3	0.846117	0.0001	0.00074811	Bacteria	Myxococcota	Polyangia	VHS-B4-70	VHS-B4-70	VHS-B4-70
Bacteria;Myxococcota;bacteriap25;bacteriap25;bacteriap25;bacteriap25	0	0	1	0	3	0.666667	0.0013	0.00575922	Bacteria	Myxococcota	bacteriap25	bacteriap25	bacteriap25	bacteriap25
Bacteria;NB1-j;NB1-j;NB1-j;NB1-j;NB1-j	0	0	1	0	3	0.695048	0.0005	0.00266107	Bacteria	NB1-j	NB1-j	NB1-j	NB1-j	NB1-j
Bacteria;Nitrospirota;Thermodesulfovibrionia;uncultured;uncultured;uncultured	0	0	1	0	3	0.960295	0.0001	0.00074811	Bacteria	Nitrospirota	Thermodesulfovibrionia	uncultured	uncultured	uncultured
Bacteria;Patescibacteria;Gracilibacteria;JGI_0000069-P22;JGI_0000069-P22;JGI_0000069-P22	0	0	0	1	4	0.748268	0.0008	0.00384485	Bacteria	Patescibacteria	Gracilibacteria	JGI_0000069-P22	JGI_0000069-P22	JGI_0000069-P22
Bacteria;Patescibacteria;Parcubacteria;Candidatus_Kaiserbacteria;Candidatus_Kaiserbacteria;Candidatus_Kaiserbacteria	0	0	0	1	4	0.779396	0.0006	0.00306968	Bacteria	Patescibacteria	Parcubacteria	Candidatus_Kaiserbacteria	Candidatus_Kaiserbacteria	Candidatus_Kaiserbacteria
Bacteria;Patescibacteria;Saccharimonadia;Saccharimonadales;Saccharimonadales;Saccharimonadales	1	0	0	1	7	0.975936	0.0001	0.00074811	Bacteria	Patescibacteria	Saccharimonadia	Saccharimonadales	Saccharimonadales	Saccharimonadales
Bacteria;Planctomycetota;vadinHA49;vadinHA49;vadinHA49;vadinHA49	0	0	1	0	3	0.745356	0.0001	0.00074811	Bacteria	Planctomycetota	vadinHA49	vadinHA49	vadinHA49	vadinHA49
Bacteria;Proteobacteria;Alphaproteobacteria;AT-s3-44;AT-s3-44;AT-s3-44	0	0	1	0	3	0.87358	0.0001	0.00074811	Bacteria	Proteobacteria	Alphaproteobacteria	AT-s3-44	AT-s3-44	AT-s3-44
Bacteria;Proteobacteria;Alphaproteobacteria;Caulobacterales;Hyphomonadaceae;Hellea	0	0	0	1	4	0.670562	0.0013	0.00575922	Bacteria	Proteobacteria	Alphaproteobacteria	Caulobacterales	Hyphomonadaceae	Hellea
Bacteria;Proteobacteria;Alphaproteobacteria;Caulobacterales;Parvularculaceae;Marinicaulis	0	0	1	1	10	0.696746	0.0019	0.00793	Bacteria	Proteobacteria	Alphaproteobacteria	Caulobacterales	Parvularculaceae	Marinicaulis
Bacteria;Proteobacteria;Alphaproteobacteria;Defluviicoccales;uncultured;uncultured	0	1	1	1	14	0.895198	0.0001	0.00074811	Bacteria	Proteobacteria	Alphaproteobacteria	Defluviicoccales	uncultured	uncultured
Bacteria;Proteobacteria;Alphaproteobacteria;Holosporales;Holosporaceae;Holosporaceae	1	0	0	1	7	0.856349	0.0001	0.00074811	Bacteria	Proteobacteria	Alphaproteobacteria	Holosporales	Holosporaceae	Holosporaceae
Bacteria;Proteobacteria;Alphaproteobacteria;Kiloniellales;Kiloniellaceae;Pelagibius	0	0	1	0	3	0.79615	0.0004	0.0021726	Bacteria	Proteobacteria	Alphaproteobacteria	Kiloniellales	Kiloniellaceae	Pelagibius
Bacteria;Proteobacteria;Alphaproteobacteria;Kiloniellales;Kiloniellaceae;Tagaea	0	0	1	0	3	0.666667	0.0007	0.00349119	Bacteria	Proteobacteria	Alphaproteobacteria	Kiloniellales	Kiloniellaceae	Tagaea
Bacteria;Proteobacteria;Alphaproteobacteria;Kiloniellales;Kiloniellaceae;Tistlia	0	0	1	0	3	0.870948	0.0001	0.00074811	Bacteria	Proteobacteria	Alphaproteobacteria	Kiloniellales	Kiloniellaceae	Tistlia
Bacteria;Proteobacteria;Alphaproteobacteria;Kiloniellales;Kiloniellaceae;uncultured	1	0	1	1	13	0.988315	0.0001	0.00074811	Bacteria	Proteobacteria	Alphaproteobacteria	Kiloniellales	Kiloniellaceae	uncultured
Bacteria;Proteobacteria;Alphaproteobacteria;Micavibrionales;uncultured;uncultured	0	0	1	1	10	0.779244	0.0021	0.00858402	Bacteria	Proteobacteria	Alphaproteobacteria	Micavibrionales	uncultured	uncultured
Bacteria;Proteobacteria;Alphaproteobacteria;Parvibaculales;OCS116_clade;OCS116_clade	0	1	0	0	2	0.931874	0.0001	0.00074811	Bacteria	Proteobacteria	Alphaproteobacteria	Parvibaculales	OCS116_clade	OCS116_clade
Bacteria;Proteobacteria;Alphaproteobacteria;Parvibaculales;Parvibaculaceae;uncultured	0	1	0	0	2	0.731371	0.0004	0.0021726	Bacteria	Proteobacteria	Alphaproteobacteria	Parvibaculales	Parvibaculaceae	uncultured
Bacteria;Proteobacteria;Alphaproteobacteria;Puniceispirillales;Puniceispirillales;Puniceispirillales	0	0	1	0	3	0.782186	0.0001	0.00074811	Bacteria	Proteobacteria	Alphaproteobacteria	Puniceispirillales	Puniceispirillales	Puniceispirillales
Bacteria;Proteobacteria;Alphaproteobacteria;Puniceispirillales;SAR116_clade;Candidatus_Puniceispirillum	0	1	1	0	8	0.963779	0.0001	0.00074811	Bacteria	Proteobacteria	Alphaproteobacteria	Puniceispirillales	SAR116_clade	Candidatus_Puniceispirillum
Bacteria;Proteobacteria;Alphaproteobacteria;Puniceispirillales;SAR116_clade;SAR116_clade	0	1	1	0	8	0.973759	0.0001	0.00074811	Bacteria	Proteobacteria	Alphaproteobacteria	Puniceispirillales	SAR116_clade	SAR116_clade
Bacteria;Proteobacteria;Alphaproteobacteria;Rhizobiales	1	0	1	1	13	0.958227	0.0001	0.00074811	Bacteria	Proteobacteria	Alphaproteobacteria	Rhizobiales	Rhizobiales	Rhizobiales
Bacteria;Proteobacteria;Alphaproteobacteria;Rhizobiales;Beijerinckiaceae;Methylobacterium-Methylorubrum	1	0	0	1	7	0.95027	0.0001	0.00074811	Bacteria	Proteobacteria	Alphaproteobacteria	Rhizobiales	Beijerinckiaceae	Methylobacterium-Methylorubrum
Bacteria;Proteobacteria;Alphaproteobacteria;Rhizobiales;Devosiaceae;uncultured	0	0	0	1	4	0.80306	0.0002	0.0012688	Bacteria	Proteobacteria	Alphaproteobacteria	Rhizobiales	Devosiaceae	uncultured
Bacteria;Proteobacteria;Alphaproteobacteria;Rhizobiales;Hyphomicrobiaceae	1	0	1	1	13	0.946339	0.0001	0.00074811	Bacteria	Proteobacteria	Alphaproteobacteria	Rhizobiales	Hyphomicrobiaceae	Hyphomicrobiaceae
Bacteria;Proteobacteria;Alphaproteobacteria;Rhizobiales;Hyphomicrobiaceae;uncultured	1	0	0	1	7	0.844329	0.0006	0.00306968	Bacteria	Proteobacteria	Alphaproteobacteria	Rhizobiales	Hyphomicrobiaceae	uncultured
Bacteria;Proteobacteria;Alphaproteobacteria;Rhizobiales;Rhizobiaceae;Ahrensia	1	0	1	1	13	0.877058	0.0003	0.0017365	Bacteria	Proteobacteria	Alphaproteobacteria	Rhizobiales	Rhizobiaceae	Ahrensia
Bacteria;Proteobacteria;Alphaproteobacteria;Rhizobiales;Rhizobiaceae;Cohaesibacter	1	0	1	1	13	0.976985	0.0001	0.00074811	Bacteria	Proteobacteria	Alphaproteobacteria	Rhizobiales	Rhizobiaceae	Cohaesibacter
Bacteria;Proteobacteria;Alphaproteobacteria;Rhizobiales;Rhizobiaceae;Lentilitoribacter	1	1	0	1	12	0.979192	0.0001	0.00074811	Bacteria	Proteobacteria	Alphaproteobacteria	Rhizobiales	Rhizobiaceae	Lentilitoribacter
Bacteria;Proteobacteria;Alphaproteobacteria;Rhizobiales;Rhizobiaceae;Nitratireductor	1	0	1	1	13	0.962021	0.0001	0.00074811	Bacteria	Proteobacteria	Alphaproteobacteria	Rhizobiales	Rhizobiaceae	Nitratireductor
Bacteria;Proteobacteria;Alphaproteobacteria;Rhizobiales;Rhizobiaceae;Pseudahrensia	1	0	1	1	13	0.982479	0.0001	0.00074811	Bacteria	Proteobacteria	Alphaproteobacteria	Rhizobiales	Rhizobiaceae	Pseudahrensia
Bacteria;Proteobacteria;Alphaproteobacteria;Rhizobiales;Rhizobiaceae;uncultured	1	1	0	1	12	0.968566	0.0001	0.00074811	Bacteria	Proteobacteria	Alphaproteobacteria	Rhizobiales	Rhizobiaceae	uncultured
Bacteria;Proteobacteria;Alphaproteobacteria;Rhizobiales;Rhizobiales_Incertae_Sedis;Bauldia	1	0	1	1	13	0.947357	0.001	0.00463743	Bacteria	Proteobacteria	Alphaproteobacteria	Rhizobiales	Rhizobiales_Incertae_Sedis	Bauldia
Bacteria;Proteobacteria;Alphaproteobacteria;Rhizobiales;Xanthobacteraceae;uncultured	0	0	1	0	3	0.703914	0.0003	0.0017365	Bacteria	Proteobacteria	Alphaproteobacteria	Rhizobiales	Xanthobacteraceae	uncultured
Bacteria;Proteobacteria;Alphaproteobacteria;Rhodobacterales;Rhodobacteraceae;Aliiroseovarius	0	0	0	1	4	0.632456	0.0014	0.00606667	Bacteria	Proteobacteria	Alphaproteobacteria	Rhodobacterales	Rhodobacteraceae	Aliiroseovarius
Bacteria;Proteobacteria;Alphaproteobacteria;Rhodobacterales;Rhodobacteraceae;Cognatishimia	0	0	0	1	4	0.952974	0.0001	0.00074811	Bacteria	Proteobacteria	Alphaproteobacteria	Rhodobacterales	Rhodobacteraceae	Cognatishimia
Bacteria;Proteobacteria;Alphaproteobacteria;Rhodobacterales;Rhodobacteraceae;Leisingera	0	0	0	1	4	0.68313	0.0022	0.00881111	Bacteria	Proteobacteria	Alphaproteobacteria	Rhodobacterales	Rhodobacteraceae	Leisingera
Bacteria;Proteobacteria;Alphaproteobacteria;Rhodobacterales;Rhodobacteraceae;Limibaculum	0	0	1	1	10	0.941298	0.0001	0.00074811	Bacteria	Proteobacteria	Alphaproteobacteria	Rhodobacterales	Rhodobacteraceae	Limibaculum
Bacteria;Proteobacteria;Alphaproteobacteria;Rhodobacterales;Rhodobacteraceae;Marivita	1	0	0	1	7	0.941114	0.0001	0.00074811	Bacteria	Proteobacteria	Alphaproteobacteria	Rhodobacterales	Rhodobacteraceae	Marivita
Bacteria;Proteobacteria;Alphaproteobacteria;Rhodobacterales;Rhodobacteraceae;Nautella	0	0	0	1	4	0.917114	0.0001	0.00074811	Bacteria	Proteobacteria	Alphaproteobacteria	Rhodobacterales	Rhodobacteraceae	Nautella
Bacteria;Proteobacteria;Alphaproteobacteria;Rhodobacterales;Rhodobacteraceae;Oceanicella	1	1	0	1	12	0.969075	0.0002	0.0012688	Bacteria	Proteobacteria	Alphaproteobacteria	Rhodobacterales	Rhodobacteraceae	Oceanicella
Bacteria;Proteobacteria;Alphaproteobacteria;Rhodobacterales;Rhodobacteraceae;Pseudoruegeria	1	0	0	1	7	0.984781	0.0001	0.00074811	Bacteria	Proteobacteria	Alphaproteobacteria	Rhodobacterales	Rhodobacteraceae	Pseudoruegeria
Bacteria;Proteobacteria;Alphaproteobacteria;Rhodobacterales;Rhodobacteraceae;Roseobacter	1	0	0	1	7	0.977702	0.0001	0.00074811	Bacteria	Proteobacteria	Alphaproteobacteria	Rhodobacterales	Rhodobacteraceae	Roseobacter
Bacteria;Proteobacteria;Alphaproteobacteria;Rhodobacterales;Rhodobacteraceae;Roseovarius	1	0	1	1	13	0.983398	0.0002	0.0012688	Bacteria	Proteobacteria	Alphaproteobacteria	Rhodobacterales	Rhodobacteraceae	Roseovarius
Bacteria;Proteobacteria;Alphaproteobacteria;Rhodobacterales;Rhodobacteraceae;Sedimentitalea	0	0	0	1	4	0.68313	0.0011	0.0050422	Bacteria	Proteobacteria	Alphaproteobacteria	Rhodobacterales	Rhodobacteraceae	Sedimentitalea
Bacteria;Proteobacteria;Alphaproteobacteria;Rhodobacterales;Rhodobacteraceae;Shimia	1	0	0	1	7	0.993466	0.0001	0.00074811	Bacteria	Proteobacteria	Alphaproteobacteria	Rhodobacterales	Rhodobacteraceae	Shimia
Bacteria;Proteobacteria;Alphaproteobacteria;Rhodobacterales;Rhodobacteraceae;Thalassobius	1	0	0	1	7	0.980159	0.0001	0.00074811	Bacteria	Proteobacteria	Alphaproteobacteria	Rhodobacterales	Rhodobacteraceae	Thalassobius
Bacteria;Proteobacteria;Alphaproteobacteria;Rhodobacterales;Rhodobacteraceae;Yoonia-Loktanella	0	0	0	1	4	0.965673	0.0001	0.00074811	Bacteria	Proteobacteria	Alphaproteobacteria	Rhodobacterales	Rhodobacteraceae	Yoonia-Loktanella
Bacteria;Proteobacteria;Alphaproteobacteria;Rhodospirillales;AEGEAN-169_marine_group;AEGEAN-169_marine_group	0	1	1	0	8	0.982466	0.0001	0.00074811	Bacteria	Proteobacteria	Alphaproteobacteria	Rhodospirillales	AEGEAN-169_marine_group	AEGEAN-169_marine_group
Bacteria;Proteobacteria;Alphaproteobacteria;Rhodospirillales;Magnetospiraceae;Magnetospira	0	0	1	0	3	0.729514	0.0007	0.00349119	Bacteria	Proteobacteria	Alphaproteobacteria	Rhodospirillales	Magnetospiraceae	Magnetospira
Bacteria;Proteobacteria;Alphaproteobacteria;Rhodospirillales;Magnetospiraceae;Magnetovibrio	0	0	1	0	3	0.655713	0.0023	0.0091195	Bacteria	Proteobacteria	Alphaproteobacteria	Rhodospirillales	Magnetospiraceae	Magnetovibrio
Bacteria;Proteobacteria;Alphaproteobacteria;Rhodospirillales;Magnetospiraceae;uncultured	0	0	1	0	3	0.861447	0.0001	0.00074811	Bacteria	Proteobacteria	Alphaproteobacteria	Rhodospirillales	Magnetospiraceae	uncultured
Bacteria;Proteobacteria;Alphaproteobacteria;Rickettsiales;AB1;AB1	1	0	0	1	7	0.887478	0.0001	0.00074811	Bacteria	Proteobacteria	Alphaproteobacteria	Rickettsiales	AB1	AB1
Bacteria;Proteobacteria;Alphaproteobacteria;Rickettsiales;Anaplasmataceae;Neorickettsia	1	0	0	0	1	0.823397	0.0001	0.00074811	Bacteria	Proteobacteria	Alphaproteobacteria	Rickettsiales	Anaplasmataceae	Neorickettsia
Bacteria;Proteobacteria;Alphaproteobacteria;Rickettsiales;Rickettsiaceae;Candidatus_Megaira	1	0	0	1	7	0.869066	0.0001	0.00074811	Bacteria	Proteobacteria	Alphaproteobacteria	Rickettsiales	Rickettsiaceae	Candidatus_Megaira
Bacteria;Proteobacteria;Alphaproteobacteria;SAR11_clade;Clade_I	0	1	0	0	2	0.993123	0.0001	0.00074811	Bacteria	Proteobacteria	Alphaproteobacteria	SAR11_clade	Clade_I	Clade_I
Bacteria;Proteobacteria;Alphaproteobacteria;SAR11_clade;Clade_I;Clade_Ia	0	1	0	0	2	0.968236	0.0001	0.00074811	Bacteria	Proteobacteria	Alphaproteobacteria	SAR11_clade	Clade_I	Clade_Ia
Bacteria;Proteobacteria;Alphaproteobacteria;SAR11_clade;Clade_I;Clade_Ib	0	1	0	0	2	0.969354	0.0001	0.00074811	Bacteria	Proteobacteria	Alphaproteobacteria	SAR11_clade	Clade_I	Clade_Ib
Bacteria;Proteobacteria;Alphaproteobacteria;SAR11_clade;Clade_II;Clade_II	0	1	0	0	2	0.956778	0.0001	0.00074811	Bacteria	Proteobacteria	Alphaproteobacteria	SAR11_clade	Clade_II	Clade_II
Bacteria;Proteobacteria;Alphaproteobacteria;SAR11_clade;Clade_III;Clade_III	0	1	1	0	8	0.959013	0.0001	0.00074811	Bacteria	Proteobacteria	Alphaproteobacteria	SAR11_clade	Clade_III	Clade_III
Bacteria;Proteobacteria;Alphaproteobacteria;SAR11_clade;Clade_IV;Clade_IV	0	1	0	0	2	0.726467	0.0014	0.00606667	Bacteria	Proteobacteria	Alphaproteobacteria	SAR11_clade	Clade_IV	Clade_IV
Bacteria;Proteobacteria;Alphaproteobacteria;Sphingomonadales;Sphingomonadaceae;Erythrobacter	1	0	0	1	7	0.962042	0.0017	0.0071328	Bacteria	Proteobacteria	Alphaproteobacteria	Sphingomonadales	Sphingomonadaceae	Erythrobacter
Bacteria;Proteobacteria;Alphaproteobacteria;Sphingomonadales;Sphingomonadaceae;Sphingomicrobium	0	0	0	1	4	0.778801	0.0006	0.00306968	Bacteria	Proteobacteria	Alphaproteobacteria	Sphingomonadales	Sphingomonadaceae	Sphingomicrobium
Bacteria;Proteobacteria;Alphaproteobacteria;Sphingomonadales;Sphingomonadaceae;Sphingorhabdus	0	0	1	1	10	0.842322	0.0003	0.0017365	Bacteria	Proteobacteria	Alphaproteobacteria	Sphingomonadales	Sphingomonadaceae	Sphingorhabdus
Bacteria;Proteobacteria;Alphaproteobacteria;Thalassobaculales;uncultured;uncultured	0	0	1	0	3	0.825133	0.0001	0.00074811	Bacteria	Proteobacteria	Alphaproteobacteria	Thalassobaculales	uncultured	uncultured
Bacteria;Proteobacteria;Alphaproteobacteria;uncultured;uncultured;uncultured	1	0	1	1	13	0.982524	0.0001	0.00074811	Bacteria	Proteobacteria	Alphaproteobacteria	uncultured	uncultured	uncultured
Bacteria;Proteobacteria;Gammaproteobacteria	0	1	1	0	8	0.944569	0.0025	0.00971814	Bacteria	Proteobacteria	Gammaproteobacteria	Gammaproteobacteria	Gammaproteobacteria	Gammaproteobacteria
Bacteria;Proteobacteria;Gammaproteobacteria;KI89A_clade;KI89A_clade;KI89A_clade	0	0	1	0	3	0.6506	0.0014	0.00606667	Bacteria	Proteobacteria	Gammaproteobacteria	KI89A_clade	KI89A_clade	KI89A_clade
Bacteria;Proteobacteria;Gammaproteobacteria;SAR86_clade;SAR86_clade;SAR86_clade	0	1	0	0	2	0.966605	0.0001	0.00074811	Bacteria	Proteobacteria	Gammaproteobacteria	SAR86_clade	SAR86_clade	SAR86_clade
Bacteria;Proteobacteria;Gammaproteobacteria;Steroidobacterales;Woeseiaceae;Woeseia	0	0	1	0	3	0.878265	0.0001	0.00074811	Bacteria	Proteobacteria	Gammaproteobacteria	Steroidobacterales	Woeseiaceae	Woeseia
Bacteria;Proteobacteria;Gammaproteobacteria;Thiotrichales;Thiotrichaceae;uncultured	0	1	1	0	8	0.97589	0.0001	0.00074811	Bacteria	Proteobacteria	Gammaproteobacteria	Thiotrichales	Thiotrichaceae	uncultured
Bacteria;Sumerlaeota;Sumerlaeia;Sumerlaeales;Sumerlaeaceae;Sumerlaea	0	0	1	0	3	0.745356	0.0003	0.0017365	Bacteria	Sumerlaeota	Sumerlaeia	Sumerlaeales	Sumerlaeaceae	Sumerlaea
Bacteria;Sva0485;Sva0485;Sva0485;Sva0485;Sva0485	0	0	1	0	3	0.721306	0.0016	0.00674894	Bacteria	Sva0485	Sva0485	Sva0485	Sva0485	Sva0485
Bacteria;Verrucomicrobiota;Verrucomicrobiae;Opitutales;Puniceicoccaceae;Lentimonas	0	0	0	1	4	0.740523	0.0024	0.00946866	Bacteria	Verrucomicrobiota	Verrucomicrobiae	Opitutales	Puniceicoccaceae	Lentimonas
Bacteria;WS2;WS2;WS2;WS2;WS2	0	0	1	0	3	0.831479	0.0001	0.00074811	Bacteria	WS2	WS2	WS2	WS2	WS2
Bacteria;Zixibacteria;Zixibacteria;Zixibacteria;Zixibacteria;Zixibacteria	0	0	1	0	3	0.726949	0.0002	0.0012688	Bacteria	Zixibacteria	Zixibacteria	Zixibacteria	Zixibacteria	Zixibacteria

## Sheet: Table S9
Table S9. A list of differentially abundant taxa and their taxonomic classification at the ASV level.
ASV	kw.ep	kw.eBH	glm.ep	glm.eBH	Domain	Phylum	Class	Order	Family	Genus	rel.abund
Bacteria;Acidobacteriota;Acidobacteriae;PAUC26f;PAUC26f;PAUC26f	0.0006186	0.00306616	0.00440767	0.0125951	Bacteria	Acidobacteriota	Acidobacteriae	PAUC26f	PAUC26f	PAUC26f	0.0156335
Bacteria;Acidobacteriota;Subgroup_18;Subgroup_18;Subgroup_18;Subgroup_18	0.00099433	0.0048465	0.00030671	0.00133322	Bacteria	Acidobacteriota	Subgroup_18	Subgroup_18	Subgroup_18	Subgroup_18	0.0174623
Bacteria;Acidobacteriota;Subgroup_21;Subgroup_21;Subgroup_21;Subgroup_21	0.00010952	0.000745	6.87e-05	0.00036875	Bacteria	Acidobacteriota	Subgroup_21	Subgroup_21	Subgroup_21	Subgroup_21	0.0231847
Bacteria;Actinobacteriota;Acidimicrobiia;Actinomarinales;Actinomarinaceae;Candidatus_Actinomarina	1.01e-06	1.96e-05	6.86e-11	1.47e-09	Bacteria	Actinobacteriota	Acidimicrobiia	Actinomarinales	Actinomarinaceae	Candidatus_Actinomarina	4.25855
Bacteria;Actinobacteriota;Acidimicrobiia;Actinomarinales;uncultured;uncultured	2.07e-05	0.00018994	4.13e-09	6.17e-08	Bacteria	Actinobacteriota	Acidimicrobiia	Actinomarinales	uncultured	uncultured	3.5216
Bacteria;Actinobacteriota;Acidimicrobiia;Microtrichales;Ilumatobacteraceae;Ilumatobacter	7.19e-05	0.00053084	1.11e-08	1.48e-07	Bacteria	Actinobacteriota	Acidimicrobiia	Microtrichales	Ilumatobacteraceae	Ilumatobacter	2.01052
Bacteria;Actinobacteriota;Acidimicrobiia;Microtrichales;Ilumatobacteraceae;uncultured	5.91e-06	6.88e-05	0.0001607	0.00056072	Bacteria	Actinobacteriota	Acidimicrobiia	Microtrichales	Ilumatobacteraceae	uncultured	0.081117
Bacteria;Actinobacteriota;Acidimicrobiia;Microtrichales;Microtrichaceae;IMCC26207	0.00077319	0.00395018	0.00034245	0.00134002	Bacteria	Actinobacteriota	Acidimicrobiia	Microtrichales	Microtrichaceae	IMCC26207	0.070911
Bacteria;Actinobacteriota;Acidimicrobiia;Microtrichales;Microtrichaceae;uncultured	2.45e-05	0.00021496	0.00025664	0.00103626	Bacteria	Actinobacteriota	Acidimicrobiia	Microtrichales	Microtrichaceae	uncultured	0.301932
Bacteria;Actinobacteriota;Acidimicrobiia;Microtrichales;uncultured;uncultured	7.06e-05	0.0005174	0.00309851	0.00914205	Bacteria	Actinobacteriota	Acidimicrobiia	Microtrichales	uncultured	uncultured	0.172027
Bacteria;Actinobacteriota;Actinobacteria;PeM15;PeM15;PeM15	0.00075035	0.00390684	0.00239659	0.00850049	Bacteria	Actinobacteriota	Actinobacteria	PeM15	PeM15	PeM15	0.521213
Bacteria;Actinobacteriota;Coriobacteriia;OPB41;OPB41;OPB41	6.5e-05	0.00047954	0.00149478	0.00522677	Bacteria	Actinobacteriota	Coriobacteriia	OPB41	OPB41	OPB41	0.0857185
Bacteria;Bacteroidota;Bacteroidia;Bacteroidales;Bacteroidetes_BD2-2;Bacteroidetes_BD2-2	7.62e-07	1.63e-05	0.00027751	0.00090293	Bacteria	Bacteroidota	Bacteroidia	Bacteroidales	Bacteroidetes_BD2-2	Bacteroidetes_BD2-2	0.278039
Bacteria;Bacteroidota;Bacteroidia;Bacteroidales;SB-5;SB-5	0.00021197	0.0012682	0.00015825	0.00076199	Bacteria	Bacteroidota	Bacteroidia	Bacteroidales	SB-5	SB-5	0.0224178
Bacteria;Bacteroidota;Bacteroidia;Bacteroidetes_VC2.1_Bac22;Bacteroidetes_VC2.1_Bac22;Bacteroidetes_VC2.1_Bac22	0.00040494	0.00220669	0.00026677	0.00108751	Bacteria	Bacteroidota	Bacteroidia	Bacteroidetes_VC2.1_Bac22	Bacteroidetes_VC2.1_Bac22	Bacteroidetes_VC2.1_Bac22	0.0797601
Bacteria;Bacteroidota;Bacteroidia;Chitinophagales;Saprospiraceae	3.27e-05	0.0002663	0.00011403	0.00042981	Bacteria	Bacteroidota	Bacteroidia	Chitinophagales	Saprospiraceae	Saprospiraceae	0.0720319
Bacteria;Bacteroidota;Bacteroidia;Chitinophagales;Saprospiraceae;Lewinella	0.00232577	0.0099981	0.0123541	0.0337201	Bacteria	Bacteroidota	Bacteroidia	Chitinophagales	Saprospiraceae	Lewinella	0.0686692
Bacteria;Bacteroidota;Bacteroidia;Chitinophagales;Saprospiraceae;Portibacter	0.00098712	0.00476688	0.00136279	0.00506396	Bacteria	Bacteroidota	Bacteroidia	Chitinophagales	Saprospiraceae	Portibacter	0.0853645
Bacteria;Bacteroidota;Bacteroidia;Chitinophagales;Saprospiraceae;uncultured	3.67e-07	1.06e-05	7.43e-12	1.53e-10	Bacteria	Bacteroidota	Bacteroidia	Chitinophagales	Saprospiraceae	uncultured	1.07871
Bacteria;Bacteroidota;Bacteroidia;Chitinophagales;uncultured;uncultured	1.58e-05	0.00014703	3.16e-05	0.00013791	Bacteria	Bacteroidota	Bacteroidia	Chitinophagales	uncultured	uncultured	0.100939
Bacteria;Bacteroidota;Bacteroidia;Cytophagales;Amoebophilaceae;Candidatus_Amoebophilus	1.28e-06	2.27e-05	1.63e-06	1.02e-05	Bacteria	Bacteroidota	Bacteroidia	Cytophagales	Amoebophilaceae	Candidatus_Amoebophilus	0.132619
Bacteria;Bacteroidota;Bacteroidia;Cytophagales;Amoebophilaceae;uncultured	1.89e-06	3.04e-05	5.1e-07	3.98e-06	Bacteria	Bacteroidota	Bacteroidia	Cytophagales	Amoebophilaceae	uncultured	0.134507
Bacteria;Bacteroidota;Bacteroidia;Cytophagales;Cyclobacteriaceae	1.25e-07	7.05e-06	1.49e-09	1.89e-08	Bacteria	Bacteroidota	Bacteroidia	Cytophagales	Cyclobacteriaceae	Cyclobacteriaceae	2.69108
Bacteria;Bacteroidota;Bacteroidia;Cytophagales;Cyclobacteriaceae;Ekhidna	2.61e-05	0.00021954	0.00010225	0.00044272	Bacteria	Bacteroidota	Bacteroidia	Cytophagales	Cyclobacteriaceae	Ekhidna	0.103535
Bacteria;Bacteroidota;Bacteroidia;Cytophagales;Cyclobacteriaceae;Fabibacter	0.00108341	0.00491731	0.00182902	0.00483099	Bacteria	Bacteroidota	Bacteroidia	Cytophagales	Cyclobacteriaceae	Fabibacter	0.0336267
Bacteria;Bacteroidota;Bacteroidia;Cytophagales;Cyclobacteriaceae;Fulvivirga	1.4e-07	7.25e-06	9.85e-09	9.27e-08	Bacteria	Bacteroidota	Bacteroidia	Cytophagales	Cyclobacteriaceae	Fulvivirga	0.431601
Bacteria;Bacteroidota;Bacteroidia;Cytophagales;Cyclobacteriaceae;uncultured	3.18e-05	0.0002695	3.14e-09	3.2e-08	Bacteria	Bacteroidota	Bacteroidia	Cytophagales	Cyclobacteriaceae	uncultured	0.824915
Bacteria;Bacteroidota;Bacteroidia;Flavobacteriales	1.24e-05	0.00011425	2.42e-05	0.00011738	Bacteria	Bacteroidota	Bacteroidia	Flavobacteriales	Flavobacteriales	Flavobacteriales	0.0967504
Bacteria;Bacteroidota;Bacteroidia;Flavobacteriales;Crocinitomicaceae;Crocinitomix	0.00066965	0.00332191	0.00290285	0.00708002	Bacteria	Bacteroidota	Bacteroidia	Flavobacteriales	Crocinitomicaceae	Crocinitomix	0.0287891
Bacteria;Bacteroidota;Bacteroidia;Flavobacteriales;Crocinitomicaceae;uncultured	1e-05	9.63e-05	1.94e-06	1.27e-05	Bacteria	Bacteroidota	Bacteroidia	Flavobacteriales	Crocinitomicaceae	uncultured	0.0374613
Bacteria;Bacteroidota;Bacteroidia;Flavobacteriales;Cryomorphaceae;NS10_marine_group	3.52e-07	1.03e-05	1.65e-10	2.07e-09	Bacteria	Bacteroidota	Bacteroidia	Flavobacteriales	Cryomorphaceae	NS10_marine_group	0.997119
Bacteria;Bacteroidota;Bacteroidia;Flavobacteriales;Cryomorphaceae;Vicingus	0.00112599	0.00514158	0.0029633	0.00824392	Bacteria	Bacteroidota	Bacteroidia	Flavobacteriales	Cryomorphaceae	Vicingus	0.0320338
Bacteria;Bacteroidota;Bacteroidia;Flavobacteriales;Cryomorphaceae;uncultured	1.19e-07	6.9e-06	2.08e-13	9.09e-12	Bacteria	Bacteroidota	Bacteroidia	Flavobacteriales	Cryomorphaceae	uncultured	0.409891
Bacteria;Bacteroidota;Bacteroidia;Flavobacteriales;Flavobacteriaceae	1e-06	1.97e-05	1.17e-05	6.51e-05	Bacteria	Bacteroidota	Bacteroidia	Flavobacteriales	Flavobacteriaceae	Flavobacteriaceae	0.401514
Bacteria;Bacteroidota;Bacteroidia;Flavobacteriales;Flavobacteriaceae;Actibacter	1.14e-07	6.78e-06	4.83e-19	1.58e-16	Bacteria	Bacteroidota	Bacteroidia	Flavobacteriales	Flavobacteriaceae	Actibacter	3.64071
Bacteria;Bacteroidota;Bacteroidia;Flavobacteriales;Flavobacteriaceae;Aquibacter	0.001396	0.00610906	0.00202493	0.0061446	Bacteria	Bacteroidota	Bacteroidia	Flavobacteriales	Flavobacteriaceae	Aquibacter	0.0499681
Bacteria;Bacteroidota;Bacteroidia;Flavobacteriales;Flavobacteriaceae;Aureisphaera	0.00075423	0.0034693	0.00148111	0.00449392	Bacteria	Bacteroidota	Bacteroidia	Flavobacteriales	Flavobacteriaceae	Aureisphaera	0.020117
Bacteria;Bacteroidota;Bacteroidia;Flavobacteriales;Flavobacteriaceae;Aureitalea	3.72e-07	1.07e-05	2.52e-07	1.85e-06	Bacteria	Bacteroidota	Bacteroidia	Flavobacteriales	Flavobacteriaceae	Aureitalea	0.236213
Bacteria;Bacteroidota;Bacteroidia;Flavobacteriales;Flavobacteriaceae;Dokdonia	0.00033014	0.00177757	0.00023212	0.0010324	Bacteria	Bacteroidota	Bacteroidia	Flavobacteriales	Flavobacteriaceae	Dokdonia	0.0267244
Bacteria;Bacteroidota;Bacteroidia;Flavobacteriales;Flavobacteriaceae;Gilvibacter	0.00194704	0.0082217	0.00200274	0.00711298	Bacteria	Bacteroidota	Bacteroidia	Flavobacteriales	Flavobacteriaceae	Gilvibacter	0.0181112
Bacteria;Bacteroidota;Bacteroidia;Flavobacteriales;Flavobacteriaceae;Hanstruepera	0.00096621	0.00404843	0.00080518	0.00285951	Bacteria	Bacteroidota	Bacteroidia	Flavobacteriales	Flavobacteriaceae	Hanstruepera	0.091146
Bacteria;Bacteroidota;Bacteroidia;Flavobacteriales;Flavobacteriaceae;Lutibacter	8.62e-07	1.78e-05	3.14e-10	4.98e-09	Bacteria	Bacteroidota	Bacteroidia	Flavobacteriales	Flavobacteriaceae	Lutibacter	1.49273
Bacteria;Bacteroidota;Bacteroidia;Flavobacteriales;Flavobacteriaceae;Lutimonas	0.00018954	0.00108505	0.00061349	0.00197851	Bacteria	Bacteroidota	Bacteroidia	Flavobacteriales	Flavobacteriaceae	Lutimonas	0.0825918
Bacteria;Bacteroidota;Bacteroidia;Flavobacteriales;Flavobacteriaceae;Muricauda	0.00206608	0.00818554	0.00442819	0.0110864	Bacteria	Bacteroidota	Bacteroidia	Flavobacteriales	Flavobacteriaceae	Muricauda	0.0142766
Bacteria;Bacteroidota;Bacteroidia;Flavobacteriales;Flavobacteriaceae;NS4_marine_group	8.28e-06	9.02e-05	1.8e-07	1.61e-06	Bacteria	Bacteroidota	Bacteroidia	Flavobacteriales	Flavobacteriaceae	NS4_marine_group	0.588054
Bacteria;Bacteroidota;Bacteroidia;Flavobacteriales;Flavobacteriaceae;NS5_marine_group	4.15e-06	5.28e-05	6.13e-08	5.69e-07	Bacteria	Bacteroidota	Bacteroidia	Flavobacteriales	Flavobacteriaceae	NS5_marine_group	0.555902
Bacteria;Bacteroidota;Bacteroidia;Flavobacteriales;Flavobacteriaceae;Psychroflexus	0.00255195	0.00939786	0.00129349	0.00459682	Bacteria	Bacteroidota	Bacteroidia	Flavobacteriales	Flavobacteriaceae	Psychroflexus	0.0181702
Bacteria;Bacteroidota;Bacteroidia;Flavobacteriales;Flavobacteriaceae;Robiginitalea	2.02e-06	3.22e-05	4.89e-07	3.63e-06	Bacteria	Bacteroidota	Bacteroidia	Flavobacteriales	Flavobacteriaceae	Robiginitalea	0.498029
Bacteria;Bacteroidota;Bacteroidia;Flavobacteriales;Flavobacteriaceae;Seonamhaeicola	0.00014528	0.00086869	8.84e-05	0.00043392	Bacteria	Bacteroidota	Bacteroidia	Flavobacteriales	Flavobacteriaceae	Seonamhaeicola	0.0722678
Bacteria;Bacteroidota;Bacteroidia;Flavobacteriales;Flavobacteriaceae;Tenacibaculum	0.00031218	0.00165325	0.00029099	0.00119225	Bacteria	Bacteroidota	Bacteroidia	Flavobacteriales	Flavobacteriaceae	Tenacibaculum	0.030146
Bacteria;Bacteroidota;Bacteroidia;Flavobacteriales;Flavobacteriaceae;Winogradskyella	4.78e-07	1.23e-05	1.64e-09	1.8e-08	Bacteria	Bacteroidota	Bacteroidia	Flavobacteriales	Flavobacteriaceae	Winogradskyella	0.322934
Bacteria;Bacteroidota;Bacteroidia;Flavobacteriales;Flavobacteriaceae;uncultured	5.62e-06	6.67e-05	2.82e-06	1.71e-05	Bacteria	Bacteroidota	Bacteroidia	Flavobacteriales	Flavobacteriaceae	uncultured	0.139167
Bacteria;Bacteroidota;Bacteroidia;Flavobacteriales;NS9_marine_group;NS9_marine_group	0.00042382	0.00221587	0.00160516	0.00492421	Bacteria	Bacteroidota	Bacteroidia	Flavobacteriales	NS9_marine_group	NS9_marine_group	0.0576963
Bacteria;Bacteroidota;Bacteroidia;Sphingobacteriales;Lentimicrobiaceae;Lentimicrobiaceae	8.96e-05	0.00061389	0.00030043	0.00119636	Bacteria	Bacteroidota	Bacteroidia	Sphingobacteriales	Lentimicrobiaceae	Lentimicrobiaceae	0.0618849
Bacteria;Bacteroidota;Bacteroidia;Sphingobacteriales;NS11-12_marine_group;NS11-12_marine_group	1.47e-06	2.52e-05	3.99e-07	3.4e-06	Bacteria	Bacteroidota	Bacteroidia	Sphingobacteriales	NS11-12_marine_group	NS11-12_marine_group	0.101706
Bacteria;Bacteroidota;Ignavibacteria;Ignavibacteriales;Melioribacteraceae;IheB3-7	4.88e-05	0.00037098	0.00140257	0.00521218	Bacteria	Bacteroidota	Ignavibacteria	Ignavibacteriales	Melioribacteraceae	IheB3-7	0.0626518
Bacteria;Bacteroidota;Kapabacteria;Kapabacteriales;Kapabacteriales;Kapabacteriales	0.00189228	0.00816152	0.00853087	0.0241885	Bacteria	Bacteroidota	Kapabacteria	Kapabacteriales	Kapabacteriales	Kapabacteriales	0.0212379
Bacteria;Bacteroidota;Rhodothermia;Balneolales;Balneolaceae;Balneola	7.77e-06	8.5e-05	3.86e-07	2.81e-06	Bacteria	Bacteroidota	Rhodothermia	Balneolales	Balneolaceae	Balneola	1.00514
Bacteria;Bacteroidota;Rhodothermia;Rhodothermales;Rhodothermaceae;uncultured	2.11e-06	3.2e-05	3.52e-05	0.00018946	Bacteria	Bacteroidota	Rhodothermia	Rhodothermales	Rhodothermaceae	uncultured	0.0785212
Bacteria;Bdellovibrionota;Bdellovibrionia;Bdellovibrionales;Bdellovibrionaceae;Bdellovibrio	0.00040432	0.00226411	0.00044602	0.00179848	Bacteria	Bdellovibrionota	Bdellovibrionia	Bdellovibrionales	Bdellovibrionaceae	Bdellovibrio	0.0750406
Bacteria;Bdellovibrionota;Bdellovibrionia;Bdellovibrionales;Bdellovibrionaceae;OM27_clade	2.27e-05	0.0002002	0.00092624	0.0033259	Bacteria	Bdellovibrionota	Bdellovibrionia	Bdellovibrionales	Bdellovibrionaceae	OM27_clade	0.0661914
Bacteria;Campilobacterota;Campylobacteria;Campylobacterales;Sulfurimonadaceae;Sulfurimonas	0.00021099	0.00124079	0.00012981	0.00064303	Bacteria	Campilobacterota	Campylobacteria	Campylobacterales	Sulfurimonadaceae	Sulfurimonas	0.0356325
Bacteria;Campilobacterota;Campylobacteria;Campylobacterales;Sulfurospirillaceae;Sulfurospirillum	1.54e-06	2.52e-05	9.91e-09	1.06e-07	Bacteria	Campilobacterota	Campylobacteria	Campylobacterales	Sulfurospirillaceae	Sulfurospirillum	0.127486
Bacteria;Campilobacterota;Campylobacteria;Campylobacterales;Sulfurovaceae;Sulfurovum	0.00019939	0.00125244	2.27e-06	1.8e-05	Bacteria	Campilobacterota	Campylobacteria	Campylobacterales	Sulfurovaceae	Sulfurovum	0.625574
Bacteria;Chloroflexi;Anaerolineae;Anaerolineales;Anaerolineaceae;uncultured	0.0010102	0.00502115	0.0036058	0.0119797	Bacteria	Chloroflexi	Anaerolineae	Anaerolineales	Anaerolineaceae	uncultured	0.0991692
Bacteria;Chloroflexi;Anaerolineae;Caldilineales;Caldilineaceae;uncultured	0.0001022	0.00069458	3.63e-05	0.00016973	Bacteria	Chloroflexi	Anaerolineae	Caldilineales	Caldilineaceae	uncultured	0.0712649
Bacteria;Chloroflexi;Anaerolineae;SBR1031;SBR1031;SBR1031	0.00030906	0.00180137	0.00057832	0.0022898	Bacteria	Chloroflexi	Anaerolineae	SBR1031	SBR1031	SBR1031	0.0410009
Bacteria;Chloroflexi;Anaerolineae;SJA-15;SJA-15;SJA-15	0.00094885	0.00470605	0.011225	0.0320795	Bacteria	Chloroflexi	Anaerolineae	SJA-15	SJA-15	SJA-15	0.0676663
Bacteria;Chloroflexi;Dehalococcoidia;SAR202_clade;SAR202_clade;SAR202_clade	5.67e-05	0.00040436	0.00126419	0.0031525	Bacteria	Chloroflexi	Dehalococcoidia	SAR202_clade	SAR202_clade	SAR202_clade	0.0168723
Bacteria;Chloroflexi;KD4-96;KD4-96;KD4-96;KD4-96	0.00044314	0.00247628	4.02e-05	0.00025291	Bacteria	Chloroflexi	KD4-96	KD4-96	KD4-96	KD4-96	0.433548
Bacteria;Cyanobacteria;Cyanobacteriia;Cyanobacteriales;Cyanobacteriaceae;Cyanobacterium_CLg1	1.01e-05	0.00010014	4.36e-06	2.88e-05	Bacteria	Cyanobacteria	Cyanobacteriia	Cyanobacteriales	Cyanobacteriaceae	Cyanobacterium_CLg1	0.284057
Bacteria;Cyanobacteria;Cyanobacteriia;Cyanobacteriales;Xenococcaceae;Chroococcidiopsis_PCC-6712	0.0002115	0.00121018	0.0003437	0.00135155	Bacteria	Cyanobacteria	Cyanobacteriia	Cyanobacteriales	Xenococcaceae	Chroococcidiopsis_PCC-6712	0.0771644
Bacteria;Cyanobacteria;Cyanobacteriia;Cyanobacteriales;Xenococcaceae;Pleurocapsa_PCC-7319	5.95e-07	1.39e-05	7.9e-08	6.96e-07	Bacteria	Cyanobacteria	Cyanobacteriia	Cyanobacteriales	Xenococcaceae	Pleurocapsa_PCC-7319	0.107664
Bacteria;Cyanobacteria;Cyanobacteriia;Cyanobacteriales;Xenococcaceae;Xenococcus_PCC-7305	2.33e-07	8.69e-06	1.26e-09	1.67e-08	Bacteria	Cyanobacteria	Cyanobacteriia	Cyanobacteriales	Xenococcaceae	Xenococcus_PCC-7305	0.2604
Bacteria;Cyanobacteria;Cyanobacteriia;Cyanobacteriales;Xenococcaceae;uncultured	0.00015228	0.00089077	6.67e-05	0.00031521	Bacteria	Cyanobacteria	Cyanobacteriia	Cyanobacteriales	Xenococcaceae	uncultured	0.080409
Bacteria;Cyanobacteria;Cyanobacteriia;Eurycoccales;Eurycoccales_Incertae_Sedis;Synechococcus_PCC-7336	5.98e-06	6.74e-05	1.32e-05	7.21e-05	Bacteria	Cyanobacteria	Cyanobacteriia	Eurycoccales	Eurycoccales_Incertae_Sedis	Synechococcus_PCC-7336	0.030441
Bacteria;Cyanobacteria;Cyanobacteriia;Leptolyngbyales;Leptolyngbyaceae;uncultured	1.65e-06	2.7e-05	4.39e-07	3.39e-06	Bacteria	Cyanobacteria	Cyanobacteriia	Leptolyngbyales	Leptolyngbyaceae	uncultured	0.0324468
Bacteria;Cyanobacteria;Cyanobacteriia;Synechococcales;Cyanobiaceae;Cyanobium_PCC-6307	0.00015949	0.0009645	0.00025785	0.00104188	Bacteria	Cyanobacteria	Cyanobacteriia	Synechococcales	Cyanobiaceae	Cyanobium_PCC-6307	0.0414139
Bacteria;Cyanobacteria;Cyanobacteriia;Synechococcales;Cyanobiaceae;Synechococcus_CC9902	1.75e-07	7.83e-06	6.99e-08	5.31e-07	Bacteria	Cyanobacteria	Cyanobacteriia	Synechococcales	Cyanobiaceae	Synechococcus_CC9902	0.499799
Bacteria;Deferrisomatota;Defferrisomatia;Defferrisomatales;Defferrisomataceae;Deferrisoma	0.00158509	0.00714237	0.00073952	0.00277195	Bacteria	Deferrisomatota	Defferrisomatia	Defferrisomatales	Defferrisomataceae	Deferrisoma	0.0191731
Bacteria;Desulfobacterota;Desulfuromonadia;Desulfuromonadia;Geopsychrobacteraceae	0.00016787	0.00106594	0.00022188	0.00106396	Bacteria	Desulfobacterota	Desulfuromonadia	Desulfuromonadia	Geopsychrobacteraceae	Geopsychrobacteraceae	0.0381692
Bacteria;Desulfobacterota;Desulfuromonadia;PB19;PB19;PB19	0.00104682	0.00495777	0.00078745	0.00318339	Bacteria	Desulfobacterota	Desulfuromonadia	PB19	PB19	PB19	0.0133327
Bacteria;Firmicutes;Bacilli;Acholeplasmatales;Acholeplasmataceae;Acholeplasma	1.49e-05	0.00014098	2.58e-07	2.03e-06	Bacteria	Firmicutes	Bacilli	Acholeplasmatales	Acholeplasmataceae	Acholeplasma	1.06172
Bacteria;Firmicutes;Clostridia	6.82e-07	1.49e-05	9.14e-09	8.88e-08	Bacteria	Firmicutes	Clostridia	Clostridia	Clostridia	Clostridia	0.691589
Bacteria;Firmicutes;Clostridia;Clostridiales;Clostridiaceae	0.0006089	0.00304556	0.00065712	0.00256443	Bacteria	Firmicutes	Clostridia	Clostridiales	Clostridiaceae	Clostridiaceae	0.0456025
Bacteria;Firmicutes;Clostridia;Clostridiales;Clostridiaceae;Clostridium_sensu_stricto_1	3.88e-05	0.00029383	1.89e-05	0.00010539	Bacteria	Firmicutes	Clostridia	Clostridiales	Clostridiaceae	Clostridium_sensu_stricto_1	0.193442
Bacteria;Firmicutes;Clostridia;Clostridiales;Clostridiaceae;uncultured	0.00019726	0.00122152	0.00098038	0.00394755	Bacteria	Firmicutes	Clostridia	Clostridiales	Clostridiaceae	uncultured	0.100526
Bacteria;Firmicutes;Clostridia;Peptostreptococcales-Tissierellales	0.00129512	0.00575931	0.00167626	0.00488585	Bacteria	Firmicutes	Clostridia	Peptostreptococcales-Tissierellales	Peptostreptococcales-Tissierellales	Peptostreptococcales-Tissierellales	0.0615309
Bacteria;Firmicutes;Clostridia;Peptostreptococcales-Tissierellales;Peptostreptococcaceae	0.00232124	0.00927221	0.00355406	0.0099313	Bacteria	Firmicutes	Clostridia	Peptostreptococcales-Tissierellales	Peptostreptococcaceae	Peptostreptococcaceae	0.061059
Bacteria;Firmicutes;Clostridia;Peptostreptococcales-Tissierellales;Peptostreptococcaceae;Romboutsia	2.69e-05	0.00022702	0.0007399	0.00269934	Bacteria	Firmicutes	Clostridia	Peptostreptococcales-Tissierellales	Peptostreptococcaceae	Romboutsia	0.168015
Bacteria;Firmicutes;Clostridia;Peptostreptococcales-Tissierellales;Peptostreptococcaceae;Tepidibacter	2.4e-05	0.00020125	9.23e-05	0.00044117	Bacteria	Firmicutes	Clostridia	Peptostreptococcales-Tissierellales	Peptostreptococcaceae	Tepidibacter	0.0532127
Bacteria;Firmicutes;Clostridia;Peptostreptococcales-Tissierellales;Peptostreptococcales-Tissierellales;Anaeromicrobium	0.00012359	0.00076367	0.00015399	0.00064385	Bacteria	Firmicutes	Clostridia	Peptostreptococcales-Tissierellales	Peptostreptococcales-Tissierellales	Anaeromicrobium	0.0360454
Bacteria;Firmicutes;Clostridia;Peptostreptococcales-Tissierellales;Peptostreptococcales-Tissierellales;Clostridiisalibacter	0.00067042	0.00344731	0.00486392	0.0120151	Bacteria	Firmicutes	Clostridia	Peptostreptococcales-Tissierellales	Peptostreptococcales-Tissierellales	Clostridiisalibacter	0.0359274
Bacteria;Fusobacteriota;Fusobacteriia;Fusobacteriales;Fusobacteriaceae;Propionigenium	4.43e-06	5.53e-05	1.31e-06	8.51e-06	Bacteria	Fusobacteriota	Fusobacteriia	Fusobacteriales	Fusobacteriaceae	Propionigenium	0.307242
Bacteria;LCP-89;LCP-89;LCP-89;LCP-89;LCP-89	0.00047812	0.00252261	0.00057925	0.00240196	Bacteria	LCP-89	LCP-89	LCP-89	LCP-89	LCP-89	0.00749226
Bacteria;Nitrospirota;Thermodesulfovibrionia;uncultured;uncultured;uncultured	0.00020028	0.00125085	0.00010049	0.00053974	Bacteria	Nitrospirota	Thermodesulfovibrionia	uncultured	uncultured	uncultured	0.139226
Bacteria;Patescibacteria;Saccharimonadia;Saccharimonadales;Saccharimonadales;Saccharimonadales	3.27e-08	6.12e-06	5.88e-10	7.44e-09	Bacteria	Patescibacteria	Saccharimonadia	Saccharimonadales	Saccharimonadales	Saccharimonadales	0.21934
Bacteria;Proteobacteria;Alphaproteobacteria	7.58e-06	8.45e-05	4.98e-06	2.71e-05	Bacteria	Proteobacteria	Alphaproteobacteria	Alphaproteobacteria	Alphaproteobacteria	Alphaproteobacteria	0.271255
Bacteria;Proteobacteria;Alphaproteobacteria;Caulobacterales;Hyphomonadaceae;uncultured	6.04e-05	0.0004517	0.00087649	0.00369476	Bacteria	Proteobacteria	Alphaproteobacteria	Caulobacterales	Hyphomonadaceae	uncultured	0.197512
Bacteria;Proteobacteria;Alphaproteobacteria;Defluviicoccales;uncultured;uncultured	0.00031863	0.00181624	0.00067976	0.00279781	Bacteria	Proteobacteria	Alphaproteobacteria	Defluviicoccales	uncultured	uncultured	0.071088
Bacteria;Proteobacteria;Alphaproteobacteria;Holosporales;Holosporaceae;Holosporaceae	0.00022968	0.00127852	0.00042697	0.00151446	Bacteria	Proteobacteria	Alphaproteobacteria	Holosporales	Holosporaceae	Holosporaceae	0.0264884
Bacteria;Proteobacteria;Alphaproteobacteria;Kiloniellales;Kiloniellaceae;Tistlia	0.00146704	0.00682231	0.00469841	0.0155125	Bacteria	Proteobacteria	Alphaproteobacteria	Kiloniellales	Kiloniellaceae	Tistlia	0.0368713
Bacteria;Proteobacteria;Alphaproteobacteria;Kiloniellales;Kiloniellaceae;uncultured	4.33e-05	0.00034667	6.93e-09	7.57e-08	Bacteria	Proteobacteria	Alphaproteobacteria	Kiloniellales	Kiloniellaceae	uncultured	0.38299
Bacteria;Proteobacteria;Alphaproteobacteria;Parvibaculales;OCS116_clade;OCS116_clade	0.00053348	0.00286917	0.0001368	0.0006595	Bacteria	Proteobacteria	Alphaproteobacteria	Parvibaculales	OCS116_clade	OCS116_clade	0.040234
Bacteria;Proteobacteria;Alphaproteobacteria;Parvibaculales;PS1_clade;PS1_clade	8.5e-05	0.00060953	2.63e-07	2.57e-06	Bacteria	Proteobacteria	Alphaproteobacteria	Parvibaculales	PS1_clade	PS1_clade	7.4968
Bacteria;Proteobacteria;Alphaproteobacteria;Puniceispirillales;SAR116_clade;Candidatus_Puniceispirillum	1.69e-05	0.00015763	2.73e-07	2.24e-06	Bacteria	Proteobacteria	Alphaproteobacteria	Puniceispirillales	SAR116_clade	Candidatus_Puniceispirillum	0.132914
Bacteria;Proteobacteria;Alphaproteobacteria;Puniceispirillales;SAR116_clade;SAR116_clade	2.93e-06	4.12e-05	1.28e-08	1.34e-07	Bacteria	Proteobacteria	Alphaproteobacteria	Puniceispirillales	SAR116_clade	SAR116_clade	0.687223
Bacteria;Proteobacteria;Alphaproteobacteria;Rhizobiales	1.36e-05	0.00013198	7.48e-05	0.00028731	Bacteria	Proteobacteria	Alphaproteobacteria	Rhizobiales	Rhizobiales	Rhizobiales	0.320515
Bacteria;Proteobacteria;Alphaproteobacteria;Rhizobiales;Beijerinckiaceae;Methylobacterium-Methylorubrum	3.17e-06	4.3e-05	1.58e-05	8.13e-05	Bacteria	Proteobacteria	Alphaproteobacteria	Rhizobiales	Beijerinckiaceae	Methylobacterium-Methylorubrum	0.107546
Bacteria;Proteobacteria;Alphaproteobacteria;Rhizobiales;Hyphomicrobiaceae	1.72e-05	0.00015805	6.41e-06	3.65e-05	Bacteria	Proteobacteria	Alphaproteobacteria	Rhizobiales	Hyphomicrobiaceae	Hyphomicrobiaceae	0.0852466
Bacteria;Proteobacteria;Alphaproteobacteria;Rhizobiales;Hyphomicrobiaceae;Filomicrobium	6.68e-06	7.73e-05	3.35e-13	1.6e-11	Bacteria	Proteobacteria	Alphaproteobacteria	Rhizobiales	Hyphomicrobiaceae	Filomicrobium	1.84339
Bacteria;Proteobacteria;Alphaproteobacteria;Rhizobiales;Hyphomicrobiaceae;uncultured	0.00015663	0.00095622	0.00019568	0.0008378	Bacteria	Proteobacteria	Alphaproteobacteria	Rhizobiales	Hyphomicrobiaceae	uncultured	0.0647756
Bacteria;Proteobacteria;Alphaproteobacteria;Rhizobiales;Methyloligellaceae;Methyloceanibacter	7.95e-06	8.84e-05	2.06e-11	5.5e-10	Bacteria	Proteobacteria	Alphaproteobacteria	Rhizobiales	Methyloligellaceae	Methyloceanibacter	0.858306
Bacteria;Proteobacteria;Alphaproteobacteria;Rhizobiales;Methyloligellaceae;uncultured	6.55e-05	0.00048301	0.00401697	0.0126514	Bacteria	Proteobacteria	Alphaproteobacteria	Rhizobiales	Methyloligellaceae	uncultured	0.643744
Bacteria;Proteobacteria;Alphaproteobacteria;Rhizobiales;Rhizobiaceae	4.51e-07	1.18e-05	1.61e-13	8.32e-12	Bacteria	Proteobacteria	Alphaproteobacteria	Rhizobiales	Rhizobiaceae	Rhizobiaceae	0.734418
Bacteria;Proteobacteria;Alphaproteobacteria;Rhizobiales;Rhizobiaceae;Ahrensia	0.00147248	0.00666583	0.00147946	0.00531938	Bacteria	Proteobacteria	Alphaproteobacteria	Rhizobiales	Rhizobiaceae	Ahrensia	0.0871344
Bacteria;Proteobacteria;Alphaproteobacteria;Rhizobiales;Rhizobiaceae;Cohaesibacter	8.54e-08	6.63e-06	2.84e-07	2.07e-06	Bacteria	Proteobacteria	Alphaproteobacteria	Rhizobiales	Rhizobiaceae	Cohaesibacter	0.365764
Bacteria;Proteobacteria;Alphaproteobacteria;Rhizobiales;Rhizobiaceae;Lentilitoribacter	1.25e-06	2.28e-05	2.48e-08	2.67e-07	Bacteria	Proteobacteria	Alphaproteobacteria	Rhizobiales	Rhizobiaceae	Lentilitoribacter	0.36659
Bacteria;Proteobacteria;Alphaproteobacteria;Rhizobiales;Rhizobiaceae;Nitratireductor	9.86e-07	1.95e-05	2.3e-07	1.94e-06	Bacteria	Proteobacteria	Alphaproteobacteria	Rhizobiales	Rhizobiaceae	Nitratireductor	0.272553
Bacteria;Proteobacteria;Alphaproteobacteria;Rhizobiales;Rhizobiaceae;Pseudahrensia	4.07e-07	1.11e-05	4.53e-09	4.83e-08	Bacteria	Proteobacteria	Alphaproteobacteria	Rhizobiales	Rhizobiaceae	Pseudahrensia	0.735362
Bacteria;Proteobacteria;Alphaproteobacteria;Rhizobiales;Rhizobiaceae;uncultured	3.91e-07	1.09e-05	2.73e-08	2.34e-07	Bacteria	Proteobacteria	Alphaproteobacteria	Rhizobiales	Rhizobiaceae	uncultured	1.38967
Bacteria;Proteobacteria;Alphaproteobacteria;Rhizobiales;Rhizobiales_Incertae_Sedis;Anderseniella	1.15e-07	6.88e-06	9.99e-15	7.73e-13	Bacteria	Proteobacteria	Alphaproteobacteria	Rhizobiales	Rhizobiales_Incertae_Sedis	Anderseniella	1.20507
Bacteria;Proteobacteria;Alphaproteobacteria;Rhizobiales;Rhizobiales_Incertae_Sedis;Bauldia	0.00219745	0.00983422	0.00276291	0.00901204	Bacteria	Proteobacteria	Alphaproteobacteria	Rhizobiales	Rhizobiales_Incertae_Sedis	Bauldia	0.0789342
Bacteria;Proteobacteria;Alphaproteobacteria;Rhizobiales;Stappiaceae;Labrenzia	8.37e-06	9.1e-05	7.06e-06	3.98e-05	Bacteria	Proteobacteria	Alphaproteobacteria	Rhizobiales	Stappiaceae	Labrenzia	0.195448
Bacteria;Proteobacteria;Alphaproteobacteria;Rhodobacterales;Rhodobacteraceae	2.41e-08	6.11e-06	7.22e-22	6.03e-19	Bacteria	Proteobacteria	Alphaproteobacteria	Rhodobacterales	Rhodobacteraceae	Rhodobacteraceae	15.7023
Bacteria;Proteobacteria;Alphaproteobacteria;Rhodobacterales;Rhodobacteraceae;Actibacterium	2.76e-07	9.42e-06	4.21e-08	3.68e-07	Bacteria	Proteobacteria	Alphaproteobacteria	Rhodobacterales	Rhodobacteraceae	Actibacterium	0.668758
Bacteria;Proteobacteria;Alphaproteobacteria;Rhodobacterales;Rhodobacteraceae;Cognatishimia	7.97e-07	1.7e-05	5.79e-08	5.18e-07	Bacteria	Proteobacteria	Alphaproteobacteria	Rhodobacterales	Rhodobacteraceae	Cognatishimia	0.42346
Bacteria;Proteobacteria;Alphaproteobacteria;Rhodobacterales;Rhodobacteraceae;Dinoroseobacter	2.92e-07	9.57e-06	7.5e-19	2.19e-16	Bacteria	Proteobacteria	Alphaproteobacteria	Rhodobacterales	Rhodobacteraceae	Dinoroseobacter	1.78552
Bacteria;Proteobacteria;Alphaproteobacteria;Rhodobacterales;Rhodobacteraceae;Limibaculum	5.31e-06	6.4e-05	1.09e-05	5.97e-05	Bacteria	Proteobacteria	Alphaproteobacteria	Rhodobacterales	Rhodobacteraceae	Limibaculum	0.204769
Bacteria;Proteobacteria;Alphaproteobacteria;Rhodobacterales;Rhodobacteraceae;Loktanella	0.000912	0.00405253	0.00115784	0.00354978	Bacteria	Proteobacteria	Alphaproteobacteria	Rhodobacterales	Rhodobacteraceae	Loktanella	0.165892
Bacteria;Proteobacteria;Alphaproteobacteria;Rhodobacterales;Rhodobacteraceae;Marivita	4.9e-06	5.91e-05	5.4e-08	4.52e-07	Bacteria	Proteobacteria	Alphaproteobacteria	Rhodobacterales	Rhodobacteraceae	Marivita	0.300044
Bacteria;Proteobacteria;Alphaproteobacteria;Rhodobacterales;Rhodobacteraceae;Nautella	1.97e-05	0.00016667	1.82e-06	1.22e-05	Bacteria	Proteobacteria	Alphaproteobacteria	Rhodobacterales	Rhodobacteraceae	Nautella	0.125363
Bacteria;Proteobacteria;Alphaproteobacteria;Rhodobacterales;Rhodobacteraceae;Oceanicella	2.95e-07	9.63e-06	3.12e-06	1.77e-05	Bacteria	Proteobacteria	Alphaproteobacteria	Rhodobacterales	Rhodobacteraceae	Oceanicella	0.263763
Bacteria;Proteobacteria;Alphaproteobacteria;Rhodobacterales;Rhodobacteraceae;Pseudoruegeria	2.5e-07	9.24e-06	2.76e-11	6.16e-10	Bacteria	Proteobacteria	Alphaproteobacteria	Rhodobacterales	Rhodobacteraceae	Pseudoruegeria	0.630294
Bacteria;Proteobacteria;Alphaproteobacteria;Rhodobacterales;Rhodobacteraceae;Roseobacter	9.06e-08	6.61e-06	2.16e-08	2.09e-07	Bacteria	Proteobacteria	Alphaproteobacteria	Rhodobacterales	Rhodobacteraceae	Roseobacter	0.983433
Bacteria;Proteobacteria;Alphaproteobacteria;Rhodobacterales;Rhodobacteraceae;Roseovarius	2.45e-07	8.97e-06	4.37e-08	3.84e-07	Bacteria	Proteobacteria	Alphaproteobacteria	Rhodobacterales	Rhodobacteraceae	Roseovarius	0.99004
Bacteria;Proteobacteria;Alphaproteobacteria;Rhodobacterales;Rhodobacteraceae;Ruegeria	9.86e-08	6.64e-06	1.57e-16	2.48e-14	Bacteria	Proteobacteria	Alphaproteobacteria	Rhodobacterales	Rhodobacteraceae	Ruegeria	4.63299
Bacteria;Proteobacteria;Alphaproteobacteria;Rhodobacterales;Rhodobacteraceae;Shimia	7.61e-08	6.58e-06	4.74e-12	1.08e-10	Bacteria	Proteobacteria	Alphaproteobacteria	Rhodobacterales	Rhodobacteraceae	Shimia	0.367947
Bacteria;Proteobacteria;Alphaproteobacteria;Rhodobacterales;Rhodobacteraceae;Silicimonas	3.46e-08	6.15e-06	1.03e-08	1.11e-07	Bacteria	Proteobacteria	Alphaproteobacteria	Rhodobacterales	Rhodobacteraceae	Silicimonas	0.720968
Bacteria;Proteobacteria;Alphaproteobacteria;Rhodobacterales;Rhodobacteraceae;Thalassobius	2.75e-07	9.35e-06	1.47e-11	3.51e-10	Bacteria	Proteobacteria	Alphaproteobacteria	Rhodobacterales	Rhodobacteraceae	Thalassobius	0.300516
Bacteria;Proteobacteria;Alphaproteobacteria;Rhodobacterales;Rhodobacteraceae;Yoonia-Loktanella	1.17e-07	6.93e-06	9.39e-09	1e-07	Bacteria	Proteobacteria	Alphaproteobacteria	Rhodobacterales	Rhodobacteraceae	Yoonia-Loktanella	0.224532
Bacteria;Proteobacteria;Alphaproteobacteria;Rhodobacterales;Rhodobacteraceae;uncultured	2.48e-08	6.11e-06	4.2e-16	5.09e-14	Bacteria	Proteobacteria	Alphaproteobacteria	Rhodobacterales	Rhodobacteraceae	uncultured	0.696721
Bacteria;Proteobacteria;Alphaproteobacteria;Rhodospirillales;AEGEAN-169_marine_group;AEGEAN-169_marine_group	1.79e-06	2.96e-05	3.73e-08	3.86e-07	Bacteria	Proteobacteria	Alphaproteobacteria	Rhodospirillales	AEGEAN-169_marine_group	AEGEAN-169_marine_group	1.49202
Bacteria;Proteobacteria;Alphaproteobacteria;Rickettsiales;AB1;AB1	2.99e-05	0.00024143	0.00014112	0.00060165	Bacteria	Proteobacteria	Alphaproteobacteria	Rickettsiales	AB1	AB1	0.0342756
Bacteria;Proteobacteria;Alphaproteobacteria;Rickettsiales;Anaplasmataceae;Neorickettsia	0.00034118	0.00184483	0.00159759	0.00465797	Bacteria	Proteobacteria	Alphaproteobacteria	Rickettsiales	Anaplasmataceae	Neorickettsia	0.0156335
Bacteria;Proteobacteria;Alphaproteobacteria;Rickettsiales;Rickettsiaceae;Candidatus_Megaira	8.82e-05	0.00056816	0.0001105	0.00051	Bacteria	Proteobacteria	Alphaproteobacteria	Rickettsiales	Rickettsiaceae	Candidatus_Megaira	0.0263114
Bacteria;Proteobacteria;Alphaproteobacteria;SAR11_clade;Clade_I	5.37e-05	0.00041216	2.02e-07	1.49e-06	Bacteria	Proteobacteria	Alphaproteobacteria	SAR11_clade	Clade_I	Clade_I	0.0997001
Bacteria;Proteobacteria;Alphaproteobacteria;SAR11_clade;Clade_I;Clade_Ia	3.31e-06	4.52e-05	2.04e-08	1.92e-07	Bacteria	Proteobacteria	Alphaproteobacteria	SAR11_clade	Clade_I	Clade_Ia	2.96806
Bacteria;Proteobacteria;Alphaproteobacteria;SAR11_clade;Clade_I;Clade_Ib	1.78e-05	0.0001635	6.65e-06	3.19e-05	Bacteria	Proteobacteria	Alphaproteobacteria	SAR11_clade	Clade_I	Clade_Ib	0.396323
Bacteria;Proteobacteria;Alphaproteobacteria;SAR11_clade;Clade_II;Clade_II	8.75e-06	9.36e-05	5.22e-07	3.97e-06	Bacteria	Proteobacteria	Alphaproteobacteria	SAR11_clade	Clade_II	Clade_II	0.384996
Bacteria;Proteobacteria;Alphaproteobacteria;SAR11_clade;Clade_III;Clade_III	3.24e-06	4.46e-05	6.75e-07	4.87e-06	Bacteria	Proteobacteria	Alphaproteobacteria	SAR11_clade	Clade_III	Clade_III	0.156747
Bacteria;Proteobacteria;Alphaproteobacteria;Sphingomonadales;Sphingomonadaceae	1.1e-06	2.09e-05	0.00013935	0.00072519	Bacteria	Proteobacteria	Alphaproteobacteria	Sphingomonadales	Sphingomonadaceae	Sphingomonadaceae	0.245534
Bacteria;Proteobacteria;Alphaproteobacteria;Sphingomonadales;Sphingomonadaceae;Altererythrobacter	7.8e-08	6.57e-06	0.0003023	0.00107467	Bacteria	Proteobacteria	Alphaproteobacteria	Sphingomonadales	Sphingomonadaceae	Altererythrobacter	0.677725
Bacteria;Proteobacteria;Alphaproteobacteria;Sphingomonadales;Sphingomonadaceae;Erythrobacter	5.29e-08	6.33e-06	5.17e-08	4.85e-07	Bacteria	Proteobacteria	Alphaproteobacteria	Sphingomonadales	Sphingomonadaceae	Erythrobacter	0.440627
Bacteria;Proteobacteria;Alphaproteobacteria;Sphingomonadales;Sphingomonadaceae;Parasphingopyxis	4.13e-06	5.29e-05	0.00012034	0.00060699	Bacteria	Proteobacteria	Alphaproteobacteria	Sphingomonadales	Sphingomonadaceae	Parasphingopyxis	0.0541566
Bacteria;Proteobacteria;Alphaproteobacteria;Sphingomonadales;Sphingomonadaceae;Sphingomicrobium	0.00174193	0.00740833	0.00385783	0.0116695	Bacteria	Proteobacteria	Alphaproteobacteria	Sphingomonadales	Sphingomonadaceae	Sphingomicrobium	0.0517379
Bacteria;Proteobacteria;Alphaproteobacteria;Sphingomonadales;Sphingomonadaceae;Sphingorhabdus	0.00025559	0.00146755	0.00479121	0.0128324	Bacteria	Proteobacteria	Alphaproteobacteria	Sphingomonadales	Sphingomonadaceae	Sphingorhabdus	0.0398801
Bacteria;Proteobacteria;Alphaproteobacteria;uncultured;uncultured;uncultured	1.38e-05	0.00013516	1.93e-07	1.69e-06	Bacteria	Proteobacteria	Alphaproteobacteria	uncultured	uncultured	uncultured	0.34429
Bacteria;Proteobacteria;Gammaproteobacteria	0.00015791	0.00101285	0.00033718	0.00152381	Bacteria	Proteobacteria	Gammaproteobacteria	Gammaproteobacteria	Gammaproteobacteria	Gammaproteobacteria	0.0524458
Bacteria;Proteobacteria;Gammaproteobacteria;B2M28;B2M28;B2M28	3.29e-06	4.59e-05	1.68e-08	2.11e-07	Bacteria	Proteobacteria	Gammaproteobacteria	B2M28	B2M28	B2M28	1.07411
Bacteria;Proteobacteria;Gammaproteobacteria;Chromatiales;Chromatiaceae;Candidatus_Thiobios	9.12e-06	9.8e-05	5.91e-06	3.73e-05	Bacteria	Proteobacteria	Gammaproteobacteria	Chromatiales	Chromatiaceae	Candidatus_Thiobios	0.696072
Bacteria;Proteobacteria;Gammaproteobacteria;Ectothiorhodospirales;Ectothiorhodospiraceae;Thiogranum	3e-06	4.25e-05	2.78e-05	0.00015703	Bacteria	Proteobacteria	Gammaproteobacteria	Ectothiorhodospirales	Ectothiorhodospiraceae	Thiogranum	0.387061
Bacteria;Proteobacteria;Gammaproteobacteria;Ga0077536;Ga0077536;Ga0077536	2.09e-05	0.00018803	0.00198487	0.00782454	Bacteria	Proteobacteria	Gammaproteobacteria	Ga0077536	Ga0077536	Ga0077536	0.186009
Bacteria;Proteobacteria;Gammaproteobacteria;SAR86_clade;SAR86_clade;SAR86_clade	8.92e-05	0.00062704	4.62e-06	2.99e-05	Bacteria	Proteobacteria	Gammaproteobacteria	SAR86_clade	SAR86_clade	SAR86_clade	0.0792292
Bacteria;Proteobacteria;Gammaproteobacteria;Thiotrichales;Thiotrichaceae;uncultured	7.04e-06	7.95e-05	6.11e-07	4.33e-06	Bacteria	Proteobacteria	Gammaproteobacteria	Thiotrichales	Thiotrichaceae	uncultured	0.152559

[truncated: 7 more sheets: Table S10, Table S11, Figure S1, Figure S2, Figure S3, Figure S4, Figure S5]
